# Supplementary material for: Macrophage migration inhibitory factor (MIF) acetylation protects neurons from ischemic injury
Source: Cell Death Dis. 2022 May 18;13(5):466. doi: 10.1038/s41419-022-04918-2 (PMC9117661; doi:10.1038/s41419-022-04918-2)
Supplement: Supplementary file 13 — Supplemetary Table [file 41419_2022_4918_MOESM13_ESM.xlsx]

## Sheet: 218 proteins acetylation
Protein IDs	Majority protein IDs	Fasta headers	Proteins	Peptides	Sequence coverage [%]	Mol. weight [kDa]	Intensity	Acetyl (K) site positions
>tr|Q8VCE0|Q8VCE0_MOUSE Sodium/potassium-transporting ATPase subunit alpha OS=Mus musculus GN=Atp1a3 PE=1 SV=1;>tr|A0A0G2JGX4|A0A0G2JGX4_MOUSE Sodium/potassium-transporting ATPase subunit alpha OS=Mus musculus GN=Atp1a3 PE=1 SV=1;>sp|Q6PIC6|AT1A3_MOUSE Sodium/potassium-transporting ATPase subunit alpha-3 OS=Mus musculus GN=Atp1a3 PE=1 SV=1;>tr|Q8R0E8|Q8R0E8_MOUSE Sodium/potassium-transporting ATP…	>tr|Q8VCE0|Q8VCE0_MOUSE Sodium/potassium-transporting ATPase subunit alpha OS=Mus musculus GN=Atp1a3 PE=1 SV=1;>tr|A0A0G2JGX4|A0A0G2JGX4_MOUSE Sodium/potassium-transporting ATPase subunit alpha OS=Mus musculus GN=Atp1a3 PE=1 SV=1;>sp|Q6PIC6|AT1A3_MOUSE Sodium/potassium-transporting ATPase subunit alpha-3 OS=Mus musculus GN=Atp1a3 PE=1 SV=1;>tr|Q8R0E8|Q8R0E8_MOUSE Sodium/potassium-transporting ATP…	>tr|Q8VCE0|Q8VCE0_MOUSE Sodium/potassium-transporting ATPase subunit alpha OS=Mus musculus GN=Atp1a3 PE=1 SV=1;>tr|A0A0G2JGX4|A0A0G2JGX4_MOUSE Sodium/potassium-transporting ATPase subunit alpha OS=Mus musculus GN=Atp1a3 PE=1 SV=1;>sp|Q6PIC6|AT1A3_MOUSE Sod	10	26	31.6	115.97	1807500000	434;458;595;615
>sp|O08599|STXB1_MOUSE Syntaxin-binding protein 1 OS=Mus musculus GN=Stxbp1 PE=1 SV=2	>sp|O08599|STXB1_MOUSE Syntaxin-binding protein 1 OS=Mus musculus GN=Stxbp1 PE=1 SV=2	>sp|O08599|STXB1_MOUSE Syntaxin-binding protein 1 OS=Mus musculus GN=Stxbp1 PE=1 SV=2	1	17	37.5	67.568	1604300000	20;364
>sp|P63101|1433Z_MOUSE 14-3-3 protein zeta/delta OS=Mus musculus GN=Ywhaz PE=1 SV=1;>tr|Q8BWN0|Q8BWN0_MOUSE Putative uncharacterized protein OS=Mus musculus PE=2 SV=1;>tr|D3YXN6|D3YXN6_MOUSE 14-3-3 protein zeta/delta (Fragment) OS=Mus musculus GN=Ywhaz PE=1 SV=1;>tr|Q3UA58|Q3UA58_MOUSE Putative uncharacterized protein (Fragment) OS=Mus musculus GN=Ywhaz PE=2 SV=1;>tr|D3YXF4|D3YXF4_MOUSE 14-3-3 pr…	>sp|P63101|1433Z_MOUSE 14-3-3 protein zeta/delta OS=Mus musculus GN=Ywhaz PE=1 SV=1	>sp|P63101|1433Z_MOUSE 14-3-3 protein zeta/delta OS=Mus musculus GN=Ywhaz PE=1 SV=1	6	13	53.9	27.771	1503200000	3;9;11
>sp|P14094|AT1B1_MOUSE Sodium/potassium-transporting ATPase subunit beta-1 OS=Mus musculus GN=Atp1b1 PE=1 SV=1;>tr|Q3TSQ1|Q3TSQ1_MOUSE Sodium/potassium-transporting ATPase subunit beta OS=Mus musculus GN=Atp1b1 PE=2 SV=1;>tr|Q3TV47|Q3TV47_MOUSE Sodium/potassium-transporting ATPase subunit beta OS=Mus musculus GN=Atp1b1 PE=2 SV=1;>tr|Q545P0|Q545P0_MOUSE Sodium/potassium-transporting ATPase subunit…	>sp|P14094|AT1B1_MOUSE Sodium/potassium-transporting ATPase subunit beta-1 OS=Mus musculus GN=Atp1b1 PE=1 SV=1;>tr|Q3TSQ1|Q3TSQ1_MOUSE Sodium/potassium-transporting ATPase subunit beta OS=Mus musculus GN=Atp1b1 PE=2 SV=1;>tr|Q3TV47|Q3TV47_MOUSE Sodium/potassium-transporting ATPase subunit beta OS=Mus musculus GN=Atp1b1 PE=2 SV=1;>tr|Q545P0|Q545P0_MOUSE Sodium/potassium-transporting ATPase subunit…	>sp|P14094|AT1B1_MOUSE Sodium/potassium-transporting ATPase subunit beta-1 OS=Mus musculus GN=Atp1b1 PE=1 SV=1;>tr|Q3TSQ1|Q3TSQ1_MOUSE Sodium/potassium-transporting ATPase subunit beta OS=Mus musculus GN=Atp1b1 PE=2 SV=1;>tr|Q3TV47|Q3TV47_MOUSE Sodium/pota	6	8	25.7	35.194	1317200000	13;21;217
>tr|A0A0J9YUN4|A0A0J9YUN4_MOUSE Dynamin-1 OS=Mus musculus GN=Dnm1 PE=1 SV=1;>sp|P39053|DYN1_MOUSE Dynamin-1 OS=Mus musculus GN=Dnm1 PE=1 SV=2;>tr|A0A0J9YUE9|A0A0J9YUE9_MOUSE Dynamin-1 OS=Mus musculus GN=Dnm1 PE=1 SV=1;>tr|F6W8Z8|F6W8Z8_MOUSE Dynamin-1 (Fragment) OS=Mus musculus GN=Dnm1 PE=1 SV=1;>tr|Q91Z39|Q91Z39_MOUSE Dnm2 protein OS=Mus musculus GN=Dnm2 PE=2 SV=1;>tr|F6RRH9|F6RRH9_MOUSE Dynamin…	>tr|A0A0J9YUN4|A0A0J9YUN4_MOUSE Dynamin-1 OS=Mus musculus GN=Dnm1 PE=1 SV=1;>sp|P39053|DYN1_MOUSE Dynamin-1 OS=Mus musculus GN=Dnm1 PE=1 SV=2;>tr|A0A0J9YUE9|A0A0J9YUE9_MOUSE Dynamin-1 OS=Mus musculus GN=Dnm1 PE=1 SV=1	>tr|A0A0J9YUN4|A0A0J9YUN4_MOUSE Dynamin-1 OS=Mus musculus GN=Dnm1 PE=1 SV=1;>sp|P39053|DYN1_MOUSE Dynamin-1 OS=Mus musculus GN=Dnm1 PE=1 SV=2;>tr|A0A0J9YUE9|A0A0J9YUE9_MOUSE Dynamin-1 OS=Mus musculus GN=Dnm1 PE=1 SV=1	9	21	30.3	97.294	1178200000	445
>sp|P48962|ADT1_MOUSE ADP/ATP translocase 1 OS=Mus musculus GN=Slc25a4 PE=1 SV=4;>tr|Q8BVI9|Q8BVI9_MOUSE Putative uncharacterized protein OS=Mus musculus GN=Slc25a4 PE=2 SV=1;>sp|Q3V132|ADT4_MOUSE ADP/ATP translocase 4 OS=Mus musculus GN=Slc25a31 PE=1 SV=1;>tr|B2RTC8|B2RTC8_MOUSE ADP/ATP translocase 4 OS=Mus musculus GN=Slc25a31 PE=1 SV=1	>sp|P48962|ADT1_MOUSE ADP/ATP translocase 1 OS=Mus musculus GN=Slc25a4 PE=1 SV=4;>tr|Q8BVI9|Q8BVI9_MOUSE Putative uncharacterized protein OS=Mus musculus GN=Slc25a4 PE=2 SV=1	>sp|P48962|ADT1_MOUSE ADP/ATP translocase 1 OS=Mus musculus GN=Slc25a4 PE=1 SV=4;>tr|Q8BVI9|Q8BVI9_MOUSE Putative uncharacterized protein OS=Mus musculus GN=Slc25a4 PE=2 SV=1	4	17	51.7	32.904	1111900000	10;23;92
>sp|O08553|DPYL2_MOUSE Dihydropyrimidinase-related protein 2 OS=Mus musculus GN=Dpysl2 PE=1 SV=2	>sp|O08553|DPYL2_MOUSE Dihydropyrimidinase-related protein 2 OS=Mus musculus GN=Dpysl2 PE=1 SV=2	>sp|O08553|DPYL2_MOUSE Dihydropyrimidinase-related protein 2 OS=Mus musculus GN=Dpysl2 PE=1 SV=2	1	18	43.7	62.277	1074300000	480;520
>tr|Q3TJE3|Q3TJE3_MOUSE Hexokinase OS=Mus musculus GN=Hk1 PE=2 SV=1;>tr|Q6GQU1|Q6GQU1_MOUSE Hexokinase OS=Mus musculus GN=Hk1 PE=2 SV=1;>tr|Q3UPC4|Q3UPC4_MOUSE Hexokinase OS=Mus musculus GN=Hk1 PE=2 SV=1;>tr|Q3UE51|Q3UE51_MOUSE Hexokinase (Fragment) OS=Mus musculus GN=Hk1 PE=2 SV=1;>sp|P17710|HXK1_MOUSE Hexokinase-1 OS=Mus musculus GN=Hk1 PE=1 SV=3;>tr|G3UVV4|G3UVV4_MOUSE Hexokinase OS=Mus muscul…	>tr|Q3TJE3|Q3TJE3_MOUSE Hexokinase OS=Mus musculus GN=Hk1 PE=2 SV=1;>tr|Q6GQU1|Q6GQU1_MOUSE Hexokinase OS=Mus musculus GN=Hk1 PE=2 SV=1;>tr|Q3UPC4|Q3UPC4_MOUSE Hexokinase OS=Mus musculus GN=Hk1 PE=2 SV=1;>tr|Q3UE51|Q3UE51_MOUSE Hexokinase (Fragment) OS=Mus musculus GN=Hk1 PE=2 SV=1;>sp|P17710|HXK1_MOUSE Hexokinase-1 OS=Mus musculus GN=Hk1 PE=1 SV=3;>tr|G3UVV4|G3UVV4_MOUSE Hexokinase OS=Mus muscul…	>tr|Q3TJE3|Q3TJE3_MOUSE Hexokinase OS=Mus musculus GN=Hk1 PE=2 SV=1;>tr|Q6GQU1|Q6GQU1_MOUSE Hexokinase OS=Mus musculus GN=Hk1 PE=2 SV=1;>tr|Q3UPC4|Q3UPC4_MOUSE Hexokinase OS=Mus musculus GN=Hk1 PE=2 SV=1;>tr|Q3UE51|Q3UE51_MOUSE Hexokinase (Fragment) OS=Mus	23	20	21.5	102.28	1016900000	187;333;510;763;777;828
>tr|F8WIS9|F8WIS9_MOUSE Calcium/calmodulin-dependent protein kinase type II subunit alpha OS=Mus musculus GN=Camk2a PE=1 SV=1;>tr|Q80TN1|Q80TN1_MOUSE MKIAA0968 protein (Fragment) OS=Mus musculus GN=Camk2a PE=2 SV=3;>sp|P11798|KCC2A_MOUSE Calcium/calmodulin-dependent protein kinase type II subunit alpha OS=Mus musculus GN=Camk2a PE=1 SV=2;>tr|F8WHB5|F8WHB5_MOUSE Calcium/calmodulin-dependent protei…	>tr|F8WIS9|F8WIS9_MOUSE Calcium/calmodulin-dependent protein kinase type II subunit alpha OS=Mus musculus GN=Camk2a PE=1 SV=1;>tr|Q80TN1|Q80TN1_MOUSE MKIAA0968 protein (Fragment) OS=Mus musculus GN=Camk2a PE=2 SV=3;>sp|P11798|KCC2A_MOUSE Calcium/calmodulin-dependent protein kinase type II subunit alpha OS=Mus musculus GN=Camk2a PE=1 SV=2	>tr|F8WIS9|F8WIS9_MOUSE Calcium/calmodulin-dependent protein kinase type II subunit alpha OS=Mus musculus GN=Camk2a PE=1 SV=1;>tr|Q80TN1|Q80TN1_MOUSE MKIAA0968 protein (Fragment) OS=Mus musculus GN=Camk2a PE=2 SV=3;>sp|P11798|KCC2A_MOUSE Calcium/calmodulin	4	14	25.4	55.347	956120000	56;68;258;267;291
>sp|O88935|SYN1_MOUSE Synapsin-1 OS=Mus musculus GN=Syn1 PE=1 SV=2;>tr|W8QPF2|W8QPF2_MOUSE Truncated synapsin 1-S (Fragment) OS=Mus musculus GN=Syn1 PE=2 SV=1	>sp|O88935|SYN1_MOUSE Synapsin-1 OS=Mus musculus GN=Syn1 PE=1 SV=2	>sp|O88935|SYN1_MOUSE Synapsin-1 OS=Mus musculus GN=Syn1 PE=1 SV=2	2	17	27.3	74.096	950060000	311;593
>sp|Q62261|SPTB2_MOUSE Spectrin beta chain, non-erythrocytic 1 OS=Mus musculus GN=Sptbn1 PE=1 SV=2;>tr|A0A0A0MQG2|A0A0A0MQG2_MOUSE Spectrin beta chain, non-erythrocytic 1 (Fragment) OS=Mus musculus GN=Sptbn1 PE=1 SV=1;>tr|Q5DTR4|Q5DTR4_MOUSE MKIAA4049 protein (Fragment) OS=Mus musculus GN=Sptbn1 PE=2 SV=1;>tr|Q3TZN6|Q3TZN6_MOUSE Putative uncharacterized protein (Fragment) OS=Mus musculus GN=Sptbn…	>sp|Q62261|SPTB2_MOUSE Spectrin beta chain, non-erythrocytic 1 OS=Mus musculus GN=Sptbn1 PE=1 SV=2;>tr|A0A0A0MQG2|A0A0A0MQG2_MOUSE Spectrin beta chain, non-erythrocytic 1 (Fragment) OS=Mus musculus GN=Sptbn1 PE=1 SV=1	>sp|Q62261|SPTB2_MOUSE Spectrin beta chain, non-erythrocytic 1 OS=Mus musculus GN=Sptbn1 PE=1 SV=2;>tr|A0A0A0MQG2|A0A0A0MQG2_MOUSE Spectrin beta chain, non-erythrocytic 1 (Fragment) OS=Mus musculus GN=Sptbn1 PE=1 SV=1	17	22	11.5	274.22	910400000	124;497;1913
>tr|A0A0A0MQA5|A0A0A0MQA5_MOUSE Tubulin alpha-4A chain (Fragment) OS=Mus musculus GN=Tuba4a PE=1 SV=1;>sp|P68368|TBA4A_MOUSE Tubulin alpha-4A chain OS=Mus musculus GN=Tuba4a PE=1 SV=1;>tr|A0A087WQS4|A0A087WQS4_MOUSE Tubulin alpha-4A chain (Fragment) OS=Mus musculus GN=Tuba4a PE=1 SV=1;>tr|A0A087WRB4|A0A087WRB4_MOUSE Tubulin alpha-4A chain (Fragment) OS=Mus musculus GN=Tuba4a PE=1 SV=1;>tr|A0A087W…	>tr|A0A0A0MQA5|A0A0A0MQA5_MOUSE Tubulin alpha-4A chain (Fragment) OS=Mus musculus GN=Tuba4a PE=1 SV=1;>sp|P68368|TBA4A_MOUSE Tubulin alpha-4A chain OS=Mus musculus GN=Tuba4a PE=1 SV=1	>tr|A0A0A0MQA5|A0A0A0MQA5_MOUSE Tubulin alpha-4A chain (Fragment) OS=Mus musculus GN=Tuba4a PE=1 SV=1;>sp|P68368|TBA4A_MOUSE Tubulin alpha-4A chain OS=Mus musculus GN=Tuba4a PE=1 SV=1	6	19	55.8	52.793	817460000	399;423;430
>sp|P63017|HSP7C_MOUSE Heat shock cognate 71 kDa protein OS=Mus musculus GN=Hspa8 PE=1 SV=1;>tr|Q3TEK2|Q3TEK2_MOUSE Putative uncharacterized protein OS=Mus musculus GN=Hspa8 PE=2 SV=1;>tr|Q3TF16|Q3TF16_MOUSE Putative uncharacterized protein OS=Mus musculus GN=Hspa8 PE=2 SV=1;>tr|Q3TH56|Q3TH56_MOUSE Putative uncharacterized protein OS=Mus musculus GN=Hspa8 PE=2 SV=1;>tr|Q3TQ13|Q3TQ13_MOUSE Putativ…	>sp|P63017|HSP7C_MOUSE Heat shock cognate 71 kDa protein OS=Mus musculus GN=Hspa8 PE=1 SV=1;>tr|Q3TEK2|Q3TEK2_MOUSE Putative uncharacterized protein OS=Mus musculus GN=Hspa8 PE=2 SV=1;>tr|Q3TF16|Q3TF16_MOUSE Putative uncharacterized protein OS=Mus musculus GN=Hspa8 PE=2 SV=1;>tr|Q3TH56|Q3TH56_MOUSE Putative uncharacterized protein OS=Mus musculus GN=Hspa8 PE=2 SV=1;>tr|Q3TQ13|Q3TQ13_MOUSE Putativ…	>sp|P63017|HSP7C_MOUSE Heat shock cognate 71 kDa protein OS=Mus musculus GN=Hspa8 PE=1 SV=1;>tr|Q3TEK2|Q3TEK2_MOUSE Putative uncharacterized protein OS=Mus musculus GN=Hspa8 PE=2 SV=1;>tr|Q3TF16|Q3TF16_MOUSE Putative uncharacterized protein OS=Mus musculus	27	13	22	70.87	807490000	257;348
>sp|P10126|EF1A1_MOUSE Elongation factor 1-alpha 1 OS=Mus musculus GN=Eef1a1 PE=1 SV=3;>tr|Q3TII3|Q3TII3_MOUSE Elongation factor 1-alpha OS=Mus musculus GN=Eef1a1 PE=2 SV=1;>tr|Q3UA81|Q3UA81_MOUSE Elongation factor 1-alpha OS=Mus musculus GN=Eef1a1 PE=2 SV=1;>tr|Q3UZQ3|Q3UZQ3_MOUSE Elongation factor 1-alpha OS=Mus musculus GN=Eef1a1 PE=2 SV=1;>tr|Q58E64|Q58E64_MOUSE Elongation factor 1-alpha OS=M…	>sp|P10126|EF1A1_MOUSE Elongation factor 1-alpha 1 OS=Mus musculus GN=Eef1a1 PE=1 SV=3;>tr|Q3TII3|Q3TII3_MOUSE Elongation factor 1-alpha OS=Mus musculus GN=Eef1a1 PE=2 SV=1;>tr|Q3UA81|Q3UA81_MOUSE Elongation factor 1-alpha OS=Mus musculus GN=Eef1a1 PE=2 SV=1;>tr|Q3UZQ3|Q3UZQ3_MOUSE Elongation factor 1-alpha OS=Mus musculus GN=Eef1a1 PE=2 SV=1;>tr|Q58E64|Q58E64_MOUSE Elongation factor 1-alpha OS=M…	>sp|P10126|EF1A1_MOUSE Elongation factor 1-alpha 1 OS=Mus musculus GN=Eef1a1 PE=1 SV=3;>tr|Q3TII3|Q3TII3_MOUSE Elongation factor 1-alpha OS=Mus musculus GN=Eef1a1 PE=2 SV=1;>tr|Q3UA81|Q3UA81_MOUSE Elongation factor 1-alpha OS=Mus musculus GN=Eef1a1 PE=2 SV	8	7	15.6	50.113	794280000	41
>tr|F6RT34|F6RT34_MOUSE Myelin basic protein (Fragment) OS=Mus musculus GN=Mbp PE=1 SV=1;>tr|F7A0B0|F7A0B0_MOUSE Myelin basic protein (Fragment) OS=Mus musculus GN=Mbp PE=1 SV=1;>tr|F6VME3|F6VME3_MOUSE Myelin basic protein (Fragment) OS=Mus musculus GN=Mbp PE=1 SV=1;>tr|F6TYB7|F6TYB7_MOUSE Myelin basic protein (Fragment) OS=Mus musculus GN=Mbp PE=1 SV=1;>tr|F6ZIA4|F6ZIA4_MOUSE Myelin basic protei…	>tr|F6RT34|F6RT34_MOUSE Myelin basic protein (Fragment) OS=Mus musculus GN=Mbp PE=1 SV=1;>tr|F7A0B0|F7A0B0_MOUSE Myelin basic protein (Fragment) OS=Mus musculus GN=Mbp PE=1 SV=1;>tr|F6VME3|F6VME3_MOUSE Myelin basic protein (Fragment) OS=Mus musculus GN=Mbp PE=1 SV=1;>tr|F6TYB7|F6TYB7_MOUSE Myelin basic protein (Fragment) OS=Mus musculus GN=Mbp PE=1 SV=1;>tr|F6ZIA4|F6ZIA4_MOUSE Myelin basic protei…	>tr|F6RT34|F6RT34_MOUSE Myelin basic protein (Fragment) OS=Mus musculus GN=Mbp PE=1 SV=1;>tr|F7A0B0|F7A0B0_MOUSE Myelin basic protein (Fragment) OS=Mus musculus GN=Mbp PE=1 SV=1;>tr|F6VME3|F6VME3_MOUSE Myelin basic protein (Fragment) OS=Mus musculus GN=Mbp	11	11	45.8	23.086	792990000	29;197
>sp|Q9ERD7|TBB3_MOUSE Tubulin beta-3 chain OS=Mus musculus GN=Tubb3 PE=1 SV=1;>tr|Q9CRT0|Q9CRT0_MOUSE Putative uncharacterized protein (Fragment) OS=Mus musculus GN=Tubb3 PE=2 SV=1;>tr|D5MR34|D5MR34_MOUSE Tubulin beta 3 (Fragment) OS=Mus musculus GN=Tubb3 PE=3 SV=1	>sp|Q9ERD7|TBB3_MOUSE Tubulin beta-3 chain OS=Mus musculus GN=Tubb3 PE=1 SV=1;>tr|Q9CRT0|Q9CRT0_MOUSE Putative uncharacterized protein (Fragment) OS=Mus musculus GN=Tubb3 PE=2 SV=1	>sp|Q9ERD7|TBB3_MOUSE Tubulin beta-3 chain OS=Mus musculus GN=Tubb3 PE=1 SV=1;>tr|Q9CRT0|Q9CRT0_MOUSE Putative uncharacterized protein (Fragment) OS=Mus musculus GN=Tubb3 PE=2 SV=1	3	17	51.3	50.418	779350000	58
>sp|Q9D6M3|GHC1_MOUSE Mitochondrial glutamate carrier 1 OS=Mus musculus GN=Slc25a22 PE=1 SV=1;>tr|E9PY45|E9PY45_MOUSE Mitochondrial glutamate carrier 1 (Fragment) OS=Mus musculus GN=Slc25a22 PE=1 SV=2;>tr|E9PV90|E9PV90_MOUSE Mitochondrial glutamate carrier 1 (Fragment) OS=Mus musculus GN=Slc25a22 PE=1 SV=1;>tr|A0A0J9YTY6|A0A0J9YTY6_MOUSE Mitochondrial glutamate carrier 1 (Fragment) OS=Mus musculu…	>sp|Q9D6M3|GHC1_MOUSE Mitochondrial glutamate carrier 1 OS=Mus musculus GN=Slc25a22 PE=1 SV=1;>tr|E9PY45|E9PY45_MOUSE Mitochondrial glutamate carrier 1 (Fragment) OS=Mus musculus GN=Slc25a22 PE=1 SV=2;>tr|E9PV90|E9PV90_MOUSE Mitochondrial glutamate carrier 1 (Fragment) OS=Mus musculus GN=Slc25a22 PE=1 SV=1;>tr|A0A0J9YTY6|A0A0J9YTY6_MOUSE Mitochondrial glutamate carrier 1 (Fragment) OS=Mus musculu…	>sp|Q9D6M3|GHC1_MOUSE Mitochondrial glutamate carrier 1 OS=Mus musculus GN=Slc25a22 PE=1 SV=1;>tr|E9PY45|E9PY45_MOUSE Mitochondrial glutamate carrier 1 (Fragment) OS=Mus musculus GN=Slc25a22 PE=1 SV=2;>tr|E9PV90|E9PV90_MOUSE Mitochondrial glutamate carrier	9	6	21.4	34.67	760680000	83
>sp|P14152|MDHC_MOUSE Malate dehydrogenase, cytoplasmic OS=Mus musculus GN=Mdh1 PE=1 SV=3;>tr|B1ATQ3|B1ATQ3_MOUSE Malate dehydrogenase, cytoplasmic (Fragment) OS=Mus musculus GN=Mdh1 PE=1 SV=6	>sp|P14152|MDHC_MOUSE Malate dehydrogenase, cytoplasmic OS=Mus musculus GN=Mdh1 PE=1 SV=3;>tr|B1ATQ3|B1ATQ3_MOUSE Malate dehydrogenase, cytoplasmic (Fragment) OS=Mus musculus GN=Mdh1 PE=1 SV=6	>sp|P14152|MDHC_MOUSE Malate dehydrogenase, cytoplasmic OS=Mus musculus GN=Mdh1 PE=1 SV=3;>tr|B1ATQ3|B1ATQ3_MOUSE Malate dehydrogenase, cytoplasmic (Fragment) OS=Mus musculus GN=Mdh1 PE=1 SV=6	2	12	44.3	36.511	732050000	103;107;236
>sp|P05202|AATM_MOUSE Aspartate aminotransferase, mitochondrial OS=Mus musculus GN=Got2 PE=1 SV=1	>sp|P05202|AATM_MOUSE Aspartate aminotransferase, mitochondrial OS=Mus musculus GN=Got2 PE=1 SV=1	>sp|P05202|AATM_MOUSE Aspartate aminotransferase, mitochondrial OS=Mus musculus GN=Got2 PE=1 SV=1	1	25	45.8	47.411	725440000	122;227;234;296;302;309;345;363;404
>sp|P10649|GSTM1_MOUSE Glutathione S-transferase Mu 1 OS=Mus musculus GN=Gstm1 PE=1 SV=2;>tr|A2AE89|A2AE89_MOUSE Glutathione S-transferase Mu 1 (Fragment) OS=Mus musculus GN=Gstm1 PE=1 SV=1;>tr|F6WHQ7|F6WHQ7_MOUSE Glutathione S-transferase Mu 1 (Fragment) OS=Mus musculus GN=Gstm1 PE=1 SV=1;>sp|P19639|GSTM4_MOUSE Glutathione S-transferase Mu 3 OS=Mus musculus GN=Gstm3 PE=1 SV=2;>sp|Q80W21|GSTM7_MO…	>sp|P10649|GSTM1_MOUSE Glutathione S-transferase Mu 1 OS=Mus musculus GN=Gstm1 PE=1 SV=2;>tr|A2AE89|A2AE89_MOUSE Glutathione S-transferase Mu 1 (Fragment) OS=Mus musculus GN=Gstm1 PE=1 SV=1;>tr|F6WHQ7|F6WHQ7_MOUSE Glutathione S-transferase Mu 1 (Fragment) OS=Mus musculus GN=Gstm1 PE=1 SV=1;>sp|P19639|GSTM4_MOUSE Glutathione S-transferase Mu 3 OS=Mus musculus GN=Gstm3 PE=1 SV=2	>sp|P10649|GSTM1_MOUSE Glutathione S-transferase Mu 1 OS=Mus musculus GN=Gstm1 PE=1 SV=2;>tr|A2AE89|A2AE89_MOUSE Glutathione S-transferase Mu 1 (Fragment) OS=Mus musculus GN=Gstm1 PE=1 SV=1;>tr|F6WHQ7|F6WHQ7_MOUSE Glutathione S-transferase Mu 1 (Fragment)	15	6	30.7	25.97	644860000	144
>sp|P30275|KCRU_MOUSE Creatine kinase U-type, mitochondrial OS=Mus musculus GN=Ckmt1 PE=1 SV=1;>tr|Q545N7|Q545N7_MOUSE Creatine kinase U-type, mitochondrial OS=Mus musculus GN=Ckmt1 PE=1 SV=1;>tr|A2ARP5|A2ARP5_MOUSE Creatine kinase U-type, mitochondrial (Fragment) OS=Mus musculus GN=Ckmt1 PE=1 SV=1;>sp|Q6P8J7|KCRS_MOUSE Creatine kinase S-type, mitochondrial OS=Mus musculus GN=Ckmt2 PE=1 SV=1;>tr|…	>sp|P30275|KCRU_MOUSE Creatine kinase U-type, mitochondrial OS=Mus musculus GN=Ckmt1 PE=1 SV=1;>tr|Q545N7|Q545N7_MOUSE Creatine kinase U-type, mitochondrial OS=Mus musculus GN=Ckmt1 PE=1 SV=1;>tr|A2ARP5|A2ARP5_MOUSE Creatine kinase U-type, mitochondrial (Fragment) OS=Mus musculus GN=Ckmt1 PE=1 SV=1	>sp|P30275|KCRU_MOUSE Creatine kinase U-type, mitochondrial OS=Mus musculus GN=Ckmt1 PE=1 SV=1;>tr|Q545N7|Q545N7_MOUSE Creatine kinase U-type, mitochondrial OS=Mus musculus GN=Ckmt1 PE=1 SV=1;>tr|A2ARP5|A2ARP5_MOUSE Creatine kinase U-type, mitochondrial (F	7	8	24.4	47.003	580240000	149;338
>sp|P08249|MDHM_MOUSE Malate dehydrogenase, mitochondrial OS=Mus musculus GN=Mdh2 PE=1 SV=3;>tr|A0A0G2JF23|A0A0G2JF23_MOUSE Malate dehydrogenase (Fragment) OS=Mus musculus GN=Mdh2 PE=1 SV=1;>tr|A0A0G2JGY4|A0A0G2JGY4_MOUSE Malate dehydrogenase (Fragment) OS=Mus musculus GN=Mdh2 PE=1 SV=1	>sp|P08249|MDHM_MOUSE Malate dehydrogenase, mitochondrial OS=Mus musculus GN=Mdh2 PE=1 SV=3	>sp|P08249|MDHM_MOUSE Malate dehydrogenase, mitochondrial OS=Mus musculus GN=Mdh2 PE=1 SV=3	3	16	52.4	35.611	564260000	185;203;296;307;314;324;335
>tr|Q5SWR1|Q5SWR1_MOUSE AP complex subunit beta OS=Mus musculus GN=Ap2b1 PE=2 SV=1;>tr|H3BIY9|H3BIY9_MOUSE AP complex subunit beta OS=Mus musculus GN=Ap2b1 PE=1 SV=1;>sp|Q9DBG3|AP2B1_MOUSE AP-2 complex subunit beta OS=Mus musculus GN=Ap2b1 PE=1 SV=1;>tr|H3BKM0|H3BKM0_MOUSE AP-2 complex subunit beta OS=Mus musculus GN=Ap2b1 PE=1 SV=1;>tr|H3BJ06|H3BJ06_MOUSE AP-2 complex subunit beta (Fragment) OS=…	>tr|Q5SWR1|Q5SWR1_MOUSE AP complex subunit beta OS=Mus musculus GN=Ap2b1 PE=2 SV=1;>tr|H3BIY9|H3BIY9_MOUSE AP complex subunit beta OS=Mus musculus GN=Ap2b1 PE=1 SV=1;>sp|Q9DBG3|AP2B1_MOUSE AP-2 complex subunit beta OS=Mus musculus GN=Ap2b1 PE=1 SV=1;>tr|H3BKM0|H3BKM0_MOUSE AP-2 complex subunit beta OS=Mus musculus GN=Ap2b1 PE=1 SV=1	>tr|Q5SWR1|Q5SWR1_MOUSE AP complex subunit beta OS=Mus musculus GN=Ap2b1 PE=2 SV=1;>tr|H3BIY9|H3BIY9_MOUSE AP complex subunit beta OS=Mus musculus GN=Ap2b1 PE=1 SV=1;>sp|Q9DBG3|AP2B1_MOUSE AP-2 complex subunit beta OS=Mus musculus GN=Ap2b1 PE=1 SV=1;>tr|H3	5	11	11.7	105.72	544330000	265;733
>sp|P34884|MIF_MOUSE Macrophage migration inhibitory factor OS=Mus musculus GN=Mif PE=1 SV=2;>tr|Q545F0|Q545F0_MOUSE MCG3124, isoform CRA_b OS=Mus musculus GN=Mif PE=1 SV=1	>sp|P34884|MIF_MOUSE Macrophage migration inhibitory factor OS=Mus musculus GN=Mif PE=1 SV=2;>tr|Q545F0|Q545F0_MOUSE MCG3124, isoform CRA_b OS=Mus musculus GN=Mif PE=1 SV=1	>sp|P34884|MIF_MOUSE Macrophage migration inhibitory factor OS=Mus musculus GN=Mif PE=1 SV=2;>tr|Q545F0|Q545F0_MOUSE MCG3124, isoform CRA_b OS=Mus musculus GN=Mif PE=1 SV=1	2	3	20.9	12.504	517320000	78
>sp|P63328|PP2BA_MOUSE Serine/threonine-protein phosphatase 2B catalytic subunit alpha isoform OS=Mus musculus GN=Ppp3ca PE=1 SV=1;>tr|B2RRX2|B2RRX2_MOUSE Serine/threonine-protein phosphatase OS=Mus musculus GN=Ppp3ca PE=2 SV=1;>sp|P48453|PP2BB_MOUSE Serine/threonine-protein phosphatase 2B catalytic subunit beta isoform OS=Mus musculus GN=Ppp3cb PE=1 SV=2;>tr|E0CZ78|E0CZ78_MOUSE Serine/threonine-…	>sp|P63328|PP2BA_MOUSE Serine/threonine-protein phosphatase 2B catalytic subunit alpha isoform OS=Mus musculus GN=Ppp3ca PE=1 SV=1;>tr|B2RRX2|B2RRX2_MOUSE Serine/threonine-protein phosphatase OS=Mus musculus GN=Ppp3ca PE=2 SV=1;>sp|P48453|PP2BB_MOUSE Serine/threonine-protein phosphatase 2B catalytic subunit beta isoform OS=Mus musculus GN=Ppp3cb PE=1 SV=2;>tr|E0CZ78|E0CZ78_MOUSE Serine/threonine-…	>sp|P63328|PP2BA_MOUSE Serine/threonine-protein phosphatase 2B catalytic subunit alpha isoform OS=Mus musculus GN=Ppp3ca PE=1 SV=1;>tr|B2RRX2|B2RRX2_MOUSE Serine/threonine-protein phosphatase OS=Mus musculus GN=Ppp3ca PE=2 SV=1;>sp|P48453|PP2BB_MOUSE Serin	12	7	20.3	58.643	503380000	323
>sp|P00920|CAH2_MOUSE Carbonic anhydrase 2 OS=Mus musculus GN=Ca2 PE=1 SV=4	>sp|P00920|CAH2_MOUSE Carbonic anhydrase 2 OS=Mus musculus GN=Ca2 PE=1 SV=4	>sp|P00920|CAH2_MOUSE Carbonic anhydrase 2 OS=Mus musculus GN=Ca2 PE=1 SV=4	1	4	19.2	29.032	492400000	167
>tr|Q69ZW4|Q69ZW4_MOUSE MKIAA0899 protein (Fragment) OS=Mus musculus GN=Ap2a2 PE=2 SV=1;>sp|P17427|AP2A2_MOUSE AP-2 complex subunit alpha-2 OS=Mus musculus GN=Ap2a2 PE=1 SV=2;>tr|Q3U7X9|Q3U7X9_MOUSE Putative uncharacterized protein OS=Mus musculus GN=Ap2a2 PE=2 SV=1;>tr|Q6PEE6|Q6PEE6_MOUSE Adaptor protein complex AP-2, alpha 2 subunit OS=Mus musculus GN=Ap2a2 PE=2 SV=1;>tr|A0A0J9YUA7|A0A0J9YUA7_M…	>tr|Q69ZW4|Q69ZW4_MOUSE MKIAA0899 protein (Fragment) OS=Mus musculus GN=Ap2a2 PE=2 SV=1;>sp|P17427|AP2A2_MOUSE AP-2 complex subunit alpha-2 OS=Mus musculus GN=Ap2a2 PE=1 SV=2;>tr|Q3U7X9|Q3U7X9_MOUSE Putative uncharacterized protein OS=Mus musculus GN=Ap2a2 PE=2 SV=1;>tr|Q6PEE6|Q6PEE6_MOUSE Adaptor protein complex AP-2, alpha 2 subunit OS=Mus musculus GN=Ap2a2 PE=2 SV=1	>tr|Q69ZW4|Q69ZW4_MOUSE MKIAA0899 protein (Fragment) OS=Mus musculus GN=Ap2a2 PE=2 SV=1;>sp|P17427|AP2A2_MOUSE AP-2 complex subunit alpha-2 OS=Mus musculus GN=Ap2a2 PE=1 SV=2;>tr|Q3U7X9|Q3U7X9_MOUSE Putative uncharacterized protein OS=Mus musculus GN=Ap2a2	5	10	12.6	107.34	471850000	60
>sp|Q8BH59|CMC1_MOUSE Calcium-binding mitochondrial carrier protein Aralar1 OS=Mus musculus GN=Slc25a12 PE=1 SV=1;>sp|Q9QXX4|CMC2_MOUSE Calcium-binding mitochondrial carrier protein Aralar2 OS=Mus musculus GN=Slc25a13 PE=1 SV=1;>tr|Q8C140|Q8C140_MOUSE Putative uncharacterized protein OS=Mus musculus GN=Slc25a13 PE=2 SV=1;>tr|Q91YK1|Q91YK1_MOUSE Slc25a13 protein OS=Mus musculus GN=Slc25a13 PE=2 SV…	>sp|Q8BH59|CMC1_MOUSE Calcium-binding mitochondrial carrier protein Aralar1 OS=Mus musculus GN=Slc25a12 PE=1 SV=1	>sp|Q8BH59|CMC1_MOUSE Calcium-binding mitochondrial carrier protein Aralar1 OS=Mus musculus GN=Slc25a12 PE=1 SV=1	6	13	30	74.569	455470000	377;543
>sp|P17182|ENOA_MOUSE Alpha-enolase OS=Mus musculus GN=Eno1 PE=1 SV=3;>tr|Q5FW97|Q5FW97_MOUSE Alpha-enolase OS=Mus musculus GN=EG433182 PE=1 SV=1;>tr|Q6PHC1|Q6PHC1_MOUSE Alpha-enolase OS=Mus musculus GN=Eno1 PE=1 SV=1;>tr|Q8CF78|Q8CF78_MOUSE Enolase OS=Mus musculus PE=2 SV=1;>tr|B0QZL1|B0QZL1_MOUSE Enolase (Fragment) OS=Mus musculus GN=Eno1 PE=1 SV=1;>sp|P21550|ENOB_MOUSE Beta-enolase OS=Mus musc…	>sp|P17182|ENOA_MOUSE Alpha-enolase OS=Mus musculus GN=Eno1 PE=1 SV=3;>tr|Q5FW97|Q5FW97_MOUSE Alpha-enolase OS=Mus musculus GN=EG433182 PE=1 SV=1;>tr|Q6PHC1|Q6PHC1_MOUSE Alpha-enolase OS=Mus musculus GN=Eno1 PE=1 SV=1;>tr|Q8CF78|Q8CF78_MOUSE Enolase OS=Mus musculus PE=2 SV=1	>sp|P17182|ENOA_MOUSE Alpha-enolase OS=Mus musculus GN=Eno1 PE=1 SV=3;>tr|Q5FW97|Q5FW97_MOUSE Alpha-enolase OS=Mus musculus GN=EG433182 PE=1 SV=1;>tr|Q6PHC1|Q6PHC1_MOUSE Alpha-enolase OS=Mus musculus GN=Eno1 PE=1 SV=1;>tr|Q8CF78|Q8CF78_MOUSE Enolase OS=Mus	9	16	43.8	47.14	453460000	71;80;193;228;343
>sp|D3Z7P3|GLSK_MOUSE Glutaminase kidney isoform, mitochondrial OS=Mus musculus GN=Gls PE=1 SV=1;>tr|D3Z7P4|D3Z7P4_MOUSE Glutaminase kidney isoform, mitochondrial OS=Mus musculus GN=Gls PE=1 SV=1;>tr|F7B327|F7B327_MOUSE Glutaminase kidney isoform, mitochondrial (Fragment) OS=Mus musculus GN=Gls PE=1 SV=1;>tr|F6U529|F6U529_MOUSE Glutaminase kidney isoform, mitochondrial (Fragment) OS=Mus musculus …	>sp|D3Z7P3|GLSK_MOUSE Glutaminase kidney isoform, mitochondrial OS=Mus musculus GN=Gls PE=1 SV=1;>tr|D3Z7P4|D3Z7P4_MOUSE Glutaminase kidney isoform, mitochondrial OS=Mus musculus GN=Gls PE=1 SV=1	>sp|D3Z7P3|GLSK_MOUSE Glutaminase kidney isoform, mitochondrial OS=Mus musculus GN=Gls PE=1 SV=1;>tr|D3Z7P4|D3Z7P4_MOUSE Glutaminase kidney isoform, mitochondrial OS=Mus musculus GN=Gls PE=1 SV=1	4	8	14.1	73.963	449230000	163;169;316
>sp|P62897|CYC_MOUSE Cytochrome c, somatic OS=Mus musculus GN=Cycs PE=1 SV=2;>tr|G3UWG1|G3UWG1_MOUSE MCG115977 OS=Mus musculus GN=Gm10108 PE=3 SV=1;>tr|Q56A15|Q56A15_MOUSE Cytochrome c OS=Mus musculus GN=Cycs PE=2 SV=1;CON__P62894;>sp|P00015|CYC2_MOUSE Cytochrome c, testis-specific OS=Mus musculus GN=Cyct PE=1 SV=3	>sp|P62897|CYC_MOUSE Cytochrome c, somatic OS=Mus musculus GN=Cycs PE=1 SV=2;>tr|G3UWG1|G3UWG1_MOUSE MCG115977 OS=Mus musculus GN=Gm10108 PE=3 SV=1;>tr|Q56A15|Q56A15_MOUSE Cytochrome c OS=Mus musculus GN=Cycs PE=2 SV=1	>sp|P62897|CYC_MOUSE Cytochrome c, somatic OS=Mus musculus GN=Cycs PE=1 SV=2;>tr|G3UWG1|G3UWG1_MOUSE MCG115977 OS=Mus musculus GN=Gm10108 PE=3 SV=1;>tr|Q56A15|Q56A15_MOUSE Cytochrome c OS=Mus musculus GN=Cycs PE=2 SV=1	5	6	56.2	11.605	448770000	73;87
>sp|P61922|GABT_MOUSE 4-aminobutyrate aminotransferase, mitochondrial OS=Mus musculus GN=Abat PE=1 SV=1;>tr|Q3V1S0|Q3V1S0_MOUSE Putative uncharacterized protein OS=Mus musculus GN=Abat PE=2 SV=1;>tr|Q3U0M2|Q3U0M2_MOUSE Putative uncharacterized protein (Fragment) OS=Mus musculus GN=Abat PE=2 SV=1;>tr|F7C9G3|F7C9G3_MOUSE 4-aminobutyrate aminotransferase, mitochondrial (Fragment) OS=Mus musculus GN=…	>sp|P61922|GABT_MOUSE 4-aminobutyrate aminotransferase, mitochondrial OS=Mus musculus GN=Abat PE=1 SV=1;>tr|Q3V1S0|Q3V1S0_MOUSE Putative uncharacterized protein OS=Mus musculus GN=Abat PE=2 SV=1;>tr|Q3U0M2|Q3U0M2_MOUSE Putative uncharacterized protein (Fragment) OS=Mus musculus GN=Abat PE=2 SV=1	>sp|P61922|GABT_MOUSE 4-aminobutyrate aminotransferase, mitochondrial OS=Mus musculus GN=Abat PE=1 SV=1;>tr|Q3V1S0|Q3V1S0_MOUSE Putative uncharacterized protein OS=Mus musculus GN=Abat PE=2 SV=1;>tr|Q3U0M2|Q3U0M2_MOUSE Putative uncharacterized protein (Fra	6	12	26.4	56.451	441300000	400;413;452
>sp|Q9D6R2|IDH3A_MOUSE Isocitrate dehydrogenase [NAD] subunit alpha, mitochondrial OS=Mus musculus GN=Idh3a PE=1 SV=1	>sp|Q9D6R2|IDH3A_MOUSE Isocitrate dehydrogenase [NAD] subunit alpha, mitochondrial OS=Mus musculus GN=Idh3a PE=1 SV=1	>sp|Q9D6R2|IDH3A_MOUSE Isocitrate dehydrogenase [NAD] subunit alpha, mitochondrial OS=Mus musculus GN=Idh3a PE=1 SV=1	1	14	40.2	39.638	382380000	58;77;100;177;200;214;336
>sp|P63011|RAB3A_MOUSE Ras-related protein Rab-3A OS=Mus musculus GN=Rab3a PE=1 SV=1;>tr|Q0PD63|Q0PD63_MOUSE RAB3A, member RAS oncogene family, isoform CRA_a OS=Mus musculus GN=Rab3a PE=1 SV=1;>tr|D3YZP5|D3YZP5_MOUSE Ras-related protein Rab-3A (Fragment) OS=Mus musculus GN=Rab3a PE=1 SV=1	>sp|P63011|RAB3A_MOUSE Ras-related protein Rab-3A OS=Mus musculus GN=Rab3a PE=1 SV=1;>tr|Q0PD63|Q0PD63_MOUSE RAB3A, member RAS oncogene family, isoform CRA_a OS=Mus musculus GN=Rab3a PE=1 SV=1	>sp|P63011|RAB3A_MOUSE Ras-related protein Rab-3A OS=Mus musculus GN=Rab3a PE=1 SV=1;>tr|Q0PD63|Q0PD63_MOUSE RAB3A, member RAS oncogene family, isoform CRA_a OS=Mus musculus GN=Rab3a PE=1 SV=1	3	4	28.2	24.97	333340000	173
>sp|Q7TPR4|ACTN1_MOUSE Alpha-actinin-1 OS=Mus musculus GN=Actn1 PE=1 SV=1;>tr|A1BN54|A1BN54_MOUSE Alpha actinin 1a OS=Mus musculus GN=Actn1 PE=1 SV=1;>tr|Q99LJ3|Q99LJ3_MOUSE Actn1 protein (Fragment) OS=Mus musculus GN=Actn1 PE=2 SV=1;>sp|O88990|ACTN3_MOUSE Alpha-actinin-3 OS=Mus musculus GN=Actn3 PE=2 SV=1;>tr|Q8BP35|Q8BP35_MOUSE Putative uncharacterized protein (Fragment) OS=Mus musculus GN=Actn…	>sp|Q7TPR4|ACTN1_MOUSE Alpha-actinin-1 OS=Mus musculus GN=Actn1 PE=1 SV=1;>tr|A1BN54|A1BN54_MOUSE Alpha actinin 1a OS=Mus musculus GN=Actn1 PE=1 SV=1;>tr|Q99LJ3|Q99LJ3_MOUSE Actn1 protein (Fragment) OS=Mus musculus GN=Actn1 PE=2 SV=1	>sp|Q7TPR4|ACTN1_MOUSE Alpha-actinin-1 OS=Mus musculus GN=Actn1 PE=1 SV=1;>tr|A1BN54|A1BN54_MOUSE Alpha actinin 1a OS=Mus musculus GN=Actn1 PE=1 SV=1;>tr|Q99LJ3|Q99LJ3_MOUSE Actn1 protein (Fragment) OS=Mus musculus GN=Actn1 PE=2 SV=1	7	11	14.5	103.07	331170000	492
>tr|A3KGU9|A3KGU9_MOUSE Spectrin alpha chain, non-erythrocytic 1 OS=Mus musculus GN=Sptan1 PE=1 SV=2;>tr|E9Q447|E9Q447_MOUSE Spectrin alpha chain, non-erythrocytic 1 OS=Mus musculus GN=Sptan1 PE=1 SV=1;>tr|A3KGU7|A3KGU7_MOUSE Spectrin alpha chain, non-erythrocytic 1 OS=Mus musculus GN=Sptan1 PE=1 SV=1;>tr|B2RXX6|B2RXX6_MOUSE Spna2 protein OS=Mus musculus GN=Sptan1 PE=2 SV=1;>tr|B9EKJ1|B9EKJ1_MOUS…	>tr|A3KGU9|A3KGU9_MOUSE Spectrin alpha chain, non-erythrocytic 1 OS=Mus musculus GN=Sptan1 PE=1 SV=2;>tr|E9Q447|E9Q447_MOUSE Spectrin alpha chain, non-erythrocytic 1 OS=Mus musculus GN=Sptan1 PE=1 SV=1;>tr|A3KGU7|A3KGU7_MOUSE Spectrin alpha chain, non-erythrocytic 1 OS=Mus musculus GN=Sptan1 PE=1 SV=1;>tr|B2RXX6|B2RXX6_MOUSE Spna2 protein OS=Mus musculus GN=Sptan1 PE=2 SV=1;>tr|B9EKJ1|B9EKJ1_MOUS…	>tr|A3KGU9|A3KGU9_MOUSE Spectrin alpha chain, non-erythrocytic 1 OS=Mus musculus GN=Sptan1 PE=1 SV=2;>tr|E9Q447|E9Q447_MOUSE Spectrin alpha chain, non-erythrocytic 1 OS=Mus musculus GN=Sptan1 PE=1 SV=1;>tr|A3KGU7|A3KGU7_MOUSE Spectrin alpha chain, non-eryt	15	25	12.7	287.6	330780000	592;871;1334;1764;2200
>sp|P09671|SODM_MOUSE Superoxide dismutase [Mn], mitochondrial OS=Mus musculus GN=Sod2 PE=1 SV=3;>tr|Q4FJX9|Q4FJX9_MOUSE Superoxide dismutase OS=Mus musculus GN=Sod2 PE=1 SV=1;>tr|Q3TJA2|Q3TJA2_MOUSE Superoxide dismutase OS=Mus musculus GN=Sod2 PE=2 SV=1;>tr|Q3U8W4|Q3U8W4_MOUSE Superoxide dismutase OS=Mus musculus GN=Sod2 PE=2 SV=1	>sp|P09671|SODM_MOUSE Superoxide dismutase [Mn], mitochondrial OS=Mus musculus GN=Sod2 PE=1 SV=3;>tr|Q4FJX9|Q4FJX9_MOUSE Superoxide dismutase OS=Mus musculus GN=Sod2 PE=1 SV=1;>tr|Q3TJA2|Q3TJA2_MOUSE Superoxide dismutase OS=Mus musculus GN=Sod2 PE=2 SV=1;>tr|Q3U8W4|Q3U8W4_MOUSE Superoxide dismutase OS=Mus musculus GN=Sod2 PE=2 SV=1	>sp|P09671|SODM_MOUSE Superoxide dismutase [Mn], mitochondrial OS=Mus musculus GN=Sod2 PE=1 SV=3;>tr|Q4FJX9|Q4FJX9_MOUSE Superoxide dismutase OS=Mus musculus GN=Sod2 PE=1 SV=1;>tr|Q3TJA2|Q3TJA2_MOUSE Superoxide dismutase OS=Mus musculus GN=Sod2 PE=2 SV=1;>	4	9	59	24.603	321240000	68;122;130
>sp|P60202|MYPR_MOUSE Myelin proteolipid protein OS=Mus musculus GN=Plp1 PE=1 SV=2;>tr|Q3UYM8|Q3UYM8_MOUSE Putative uncharacterized protein OS=Mus musculus GN=Plp1 PE=2 SV=1;>tr|Q62079|Q62079_MOUSE Myelin proteolipid OS=Mus musculus GN=Plp1 PE=2 SV=1	>sp|P60202|MYPR_MOUSE Myelin proteolipid protein OS=Mus musculus GN=Plp1 PE=1 SV=2;>tr|Q3UYM8|Q3UYM8_MOUSE Putative uncharacterized protein OS=Mus musculus GN=Plp1 PE=2 SV=1;>tr|Q62079|Q62079_MOUSE Myelin proteolipid OS=Mus musculus GN=Plp1 PE=2 SV=1	>sp|P60202|MYPR_MOUSE Myelin proteolipid protein OS=Mus musculus GN=Plp1 PE=1 SV=2;>tr|Q3UYM8|Q3UYM8_MOUSE Putative uncharacterized protein OS=Mus musculus GN=Plp1 PE=2 SV=1;>tr|Q62079|Q62079_MOUSE Myelin proteolipid OS=Mus musculus GN=Plp1 PE=2 SV=1	3	6	24.9	30.077	320380000	105
>sp|Q9JHU4|DYHC1_MOUSE Cytoplasmic dynein 1 heavy chain 1 OS=Mus musculus GN=Dync1h1 PE=1 SV=2;>tr|Q80U36|Q80U36_MOUSE MKIAA0325 protein (Fragment) OS=Mus musculus GN=Dync1h1 PE=2 SV=1;>tr|Q8C6T5|Q8C6T5_MOUSE Putative uncharacterized protein (Fragment) OS=Mus musculus GN=Dync1h1 PE=2 SV=1;>tr|Q3TAZ3|Q3TAZ3_MOUSE Putative uncharacterized protein (Fragment) OS=Mus musculus GN=Dync1h1 PE=2 SV=1;>tr|…	>sp|Q9JHU4|DYHC1_MOUSE Cytoplasmic dynein 1 heavy chain 1 OS=Mus musculus GN=Dync1h1 PE=1 SV=2	>sp|Q9JHU4|DYHC1_MOUSE Cytoplasmic dynein 1 heavy chain 1 OS=Mus musculus GN=Dync1h1 PE=1 SV=2	6	18	4	532.04	316990000	369
>sp|P17751|TPIS_MOUSE Triosephosphate isomerase OS=Mus musculus GN=Tpi1 PE=1 SV=4;>tr|H7BXC3|H7BXC3_MOUSE Triosephosphate isomerase OS=Mus musculus GN=Tpi1 PE=1 SV=1	>sp|P17751|TPIS_MOUSE Triosephosphate isomerase OS=Mus musculus GN=Tpi1 PE=1 SV=4;>tr|H7BXC3|H7BXC3_MOUSE Triosephosphate isomerase OS=Mus musculus GN=Tpi1 PE=1 SV=1	>sp|P17751|TPIS_MOUSE Triosephosphate isomerase OS=Mus musculus GN=Tpi1 PE=1 SV=4;>tr|H7BXC3|H7BXC3_MOUSE Triosephosphate isomerase OS=Mus musculus GN=Tpi1 PE=1 SV=1	2	9	30.4	32.191	283410000	238;244
>tr|Q9CZK9|Q9CZK9_MOUSE Peptidyl-prolyl cis-trans isomerase OS=Mus musculus GN=Ppia PE=2 SV=1;>sp|P17742|PPIA_MOUSE Peptidyl-prolyl cis-trans isomerase A OS=Mus musculus GN=Ppia PE=1 SV=2;>tr|Q3TE63|Q3TE63_MOUSE Peptidyl-prolyl cis-trans isomerase OS=Mus musculus GN=Ppia PE=2 SV=1;>tr|Q3UAJ1|Q3UAJ1_MOUSE Peptidyl-prolyl cis-trans isomerase OS=Mus musculus GN=Ppia PE=2 SV=1;>tr|Q5SVY2|Q5SVY2_MOUSE…	>tr|Q9CZK9|Q9CZK9_MOUSE Peptidyl-prolyl cis-trans isomerase OS=Mus musculus GN=Ppia PE=2 SV=1;>sp|P17742|PPIA_MOUSE Peptidyl-prolyl cis-trans isomerase A OS=Mus musculus GN=Ppia PE=1 SV=2;>tr|Q3TE63|Q3TE63_MOUSE Peptidyl-prolyl cis-trans isomerase OS=Mus musculus GN=Ppia PE=2 SV=1;>tr|Q3UAJ1|Q3UAJ1_MOUSE Peptidyl-prolyl cis-trans isomerase OS=Mus musculus GN=Ppia PE=2 SV=1;>tr|Q5SVY2|Q5SVY2_MOUSE…	>tr|Q9CZK9|Q9CZK9_MOUSE Peptidyl-prolyl cis-trans isomerase OS=Mus musculus GN=Ppia PE=2 SV=1;>sp|P17742|PPIA_MOUSE Peptidyl-prolyl cis-trans isomerase A OS=Mus musculus GN=Ppia PE=1 SV=2;>tr|Q3TE63|Q3TE63_MOUSE Peptidyl-prolyl cis-trans isomerase OS=Mus m	6	7	59.9	18.314	260830000	85;134
>tr|Q6ZQ49|Q6ZQ49_MOUSE Sodium/potassium-transporting ATPase subunit alpha (Fragment) OS=Mus musculus GN=Atp1a2 PE=2 SV=1;>sp|Q6PIE5|AT1A2_MOUSE Sodium/potassium-transporting ATPase subunit alpha-2 OS=Mus musculus GN=Atp1a2 PE=1 SV=1;>tr|Q3UHK5|Q3UHK5_MOUSE Sodium/potassium-transporting ATPase subunit alpha OS=Mus musculus GN=Atp1a2 PE=1 SV=1;>tr|D3YYN7|D3YYN7_MOUSE Sodium/potassium-transporting …	>tr|Q6ZQ49|Q6ZQ49_MOUSE Sodium/potassium-transporting ATPase subunit alpha (Fragment) OS=Mus musculus GN=Atp1a2 PE=2 SV=1;>sp|Q6PIE5|AT1A2_MOUSE Sodium/potassium-transporting ATPase subunit alpha-2 OS=Mus musculus GN=Atp1a2 PE=1 SV=1;>tr|Q3UHK5|Q3UHK5_MOUSE Sodium/potassium-transporting ATPase subunit alpha OS=Mus musculus GN=Atp1a2 PE=1 SV=1;>tr|D3YYN7|D3YYN7_MOUSE Sodium/potassium-transporting …	>tr|Q6ZQ49|Q6ZQ49_MOUSE Sodium/potassium-transporting ATPase subunit alpha (Fragment) OS=Mus musculus GN=Atp1a2 PE=2 SV=1;>sp|Q6PIE5|AT1A2_MOUSE Sodium/potassium-transporting ATPase subunit alpha-2 OS=Mus musculus GN=Atp1a2 PE=1 SV=1;>tr|Q3UHK5|Q3UHK5_MOUS	6	18	20.5	112.29	257830000	574;615;635
>sp|Q60932|VDAC1_MOUSE Voltage-dependent anion-selective channel protein 1 OS=Mus musculus GN=Vdac1 PE=1 SV=3	>sp|Q60932|VDAC1_MOUSE Voltage-dependent anion-selective channel protein 1 OS=Mus musculus GN=Vdac1 PE=1 SV=3	>sp|Q60932|VDAC1_MOUSE Voltage-dependent anion-selective channel protein 1 OS=Mus musculus GN=Vdac1 PE=1 SV=3	1	9	39.5	32.351	247180000	41;74;122;237;265
>tr|Q6A0C9|Q6A0C9_MOUSE MKIAA0109 protein (Fragment) OS=Mus musculus GN=Ap2m1 PE=2 SV=1;>sp|P84091|AP2M1_MOUSE AP-2 complex subunit mu OS=Mus musculus GN=Ap2m1 PE=1 SV=1;>tr|Q3TH69|Q3TH69_MOUSE Putative uncharacterized protein OS=Mus musculus GN=Ap2m1 PE=2 SV=1;>tr|Q5FWI9|Q5FWI9_MOUSE AP-2 complex subunit mu OS=Mus musculus GN=Ap2m1 PE=1 SV=1;>tr|Q3TWV4|Q3TWV4_MOUSE AP-2 complex subunit mu OS=Mus…	>tr|Q6A0C9|Q6A0C9_MOUSE MKIAA0109 protein (Fragment) OS=Mus musculus GN=Ap2m1 PE=2 SV=1;>sp|P84091|AP2M1_MOUSE AP-2 complex subunit mu OS=Mus musculus GN=Ap2m1 PE=1 SV=1;>tr|Q3TH69|Q3TH69_MOUSE Putative uncharacterized protein OS=Mus musculus GN=Ap2m1 PE=2 SV=1;>tr|Q5FWI9|Q5FWI9_MOUSE AP-2 complex subunit mu OS=Mus musculus GN=Ap2m1 PE=1 SV=1;>tr|Q3TWV4|Q3TWV4_MOUSE AP-2 complex subunit mu OS=Mus…	>tr|Q6A0C9|Q6A0C9_MOUSE MKIAA0109 protein (Fragment) OS=Mus musculus GN=Ap2m1 PE=2 SV=1;>sp|P84091|AP2M1_MOUSE AP-2 complex subunit mu OS=Mus musculus GN=Ap2m1 PE=1 SV=1;>tr|Q3TH69|Q3TH69_MOUSE Putative uncharacterized protein OS=Mus musculus GN=Ap2m1 PE=2	6	8	19.3	49.632	241730000	204
>sp|P62631|EF1A2_MOUSE Elongation factor 1-alpha 2 OS=Mus musculus GN=Eef1a2 PE=1 SV=1	>sp|P62631|EF1A2_MOUSE Elongation factor 1-alpha 2 OS=Mus musculus GN=Eef1a2 PE=1 SV=1	>sp|P62631|EF1A2_MOUSE Elongation factor 1-alpha 2 OS=Mus musculus GN=Eef1a2 PE=1 SV=1	1	7	15.6	50.454	233010000	41
>tr|Q6A0D0|Q6A0D0_MOUSE MKIAA0106 protein (Fragment) OS=Mus musculus GN=Prdx6 PE=2 SV=1;>tr|Q6GT24|Q6GT24_MOUSE Peroxiredoxin 6 OS=Mus musculus GN=Prdx6 PE=1 SV=1;>tr|D3Z0Y2|D3Z0Y2_MOUSE Peroxiredoxin-6 OS=Mus musculus GN=Prdx6 PE=1 SV=1;>sp|O08709|PRDX6_MOUSE Peroxiredoxin-6 OS=Mus musculus GN=Prdx6 PE=1 SV=3;>tr|Q53ZU7|Q53ZU7_MOUSE Peroxiredoxin 6 OS=Mus musculus GN=Prdx6 PE=2 SV=1;>tr|Q8BPD3|Q…	>tr|Q6A0D0|Q6A0D0_MOUSE MKIAA0106 protein (Fragment) OS=Mus musculus GN=Prdx6 PE=2 SV=1;>tr|Q6GT24|Q6GT24_MOUSE Peroxiredoxin 6 OS=Mus musculus GN=Prdx6 PE=1 SV=1;>tr|D3Z0Y2|D3Z0Y2_MOUSE Peroxiredoxin-6 OS=Mus musculus GN=Prdx6 PE=1 SV=1;>sp|O08709|PRDX6_MOUSE Peroxiredoxin-6 OS=Mus musculus GN=Prdx6 PE=1 SV=3;>tr|Q53ZU7|Q53ZU7_MOUSE Peroxiredoxin 6 OS=Mus musculus GN=Prdx6 PE=2 SV=1;>tr|Q8BPD3|Q…	>tr|Q6A0D0|Q6A0D0_MOUSE MKIAA0106 protein (Fragment) OS=Mus musculus GN=Prdx6 PE=2 SV=1;>tr|Q6GT24|Q6GT24_MOUSE Peroxiredoxin 6 OS=Mus musculus GN=Prdx6 PE=1 SV=1;>tr|D3Z0Y2|D3Z0Y2_MOUSE Peroxiredoxin-6 OS=Mus musculus GN=Prdx6 PE=1 SV=1;>sp|O08709|PRDX6_M	7	6	33.5	25.07	231120000	59
>sp|P05063|ALDOC_MOUSE Fructose-bisphosphate aldolase C OS=Mus musculus GN=Aldoc PE=1 SV=4	>sp|P05063|ALDOC_MOUSE Fructose-bisphosphate aldolase C OS=Mus musculus GN=Aldoc PE=1 SV=4	>sp|P05063|ALDOC_MOUSE Fructose-bisphosphate aldolase C OS=Mus musculus GN=Aldoc PE=1 SV=4	1	10	30.6	39.394	209720000	147;153;200
>sp|P09411|PGK1_MOUSE Phosphoglycerate kinase 1 OS=Mus musculus GN=Pgk1 PE=1 SV=4;>tr|S4R2M7|S4R2M7_MOUSE Phosphoglycerate kinase OS=Mus musculus GN=Pgk1 PE=1 SV=1	>sp|P09411|PGK1_MOUSE Phosphoglycerate kinase 1 OS=Mus musculus GN=Pgk1 PE=1 SV=4;>tr|S4R2M7|S4R2M7_MOUSE Phosphoglycerate kinase OS=Mus musculus GN=Pgk1 PE=1 SV=1	>sp|P09411|PGK1_MOUSE Phosphoglycerate kinase 1 OS=Mus musculus GN=Pgk1 PE=1 SV=4;>tr|S4R2M7|S4R2M7_MOUSE Phosphoglycerate kinase OS=Mus musculus GN=Pgk1 PE=1 SV=1	2	9	34.5	44.55	203780000	30;361
>sp|Q8K1M6|DNM1L_MOUSE Dynamin-1-like protein OS=Mus musculus GN=Dnm1l PE=1 SV=2;>tr|Q3U4P3|Q3U4P3_MOUSE Putative uncharacterized protein (Fragment) OS=Mus musculus GN=Dnm1l PE=2 SV=1;>tr|E9PUD2|E9PUD2_MOUSE Dynamin-1-like protein OS=Mus musculus GN=Dnm1l PE=1 SV=1	>sp|Q8K1M6|DNM1L_MOUSE Dynamin-1-like protein OS=Mus musculus GN=Dnm1l PE=1 SV=2;>tr|Q3U4P3|Q3U4P3_MOUSE Putative uncharacterized protein (Fragment) OS=Mus musculus GN=Dnm1l PE=2 SV=1;>tr|E9PUD2|E9PUD2_MOUSE Dynamin-1-like protein OS=Mus musculus GN=Dnm1l PE=1 SV=1	>sp|Q8K1M6|DNM1L_MOUSE Dynamin-1-like protein OS=Mus musculus GN=Dnm1l PE=1 SV=2;>tr|Q3U4P3|Q3U4P3_MOUSE Putative uncharacterized protein (Fragment) OS=Mus musculus GN=Dnm1l PE=2 SV=1;>tr|E9PUD2|E9PUD2_MOUSE Dynamin-1-like protein OS=Mus musculus GN=Dnm1l	3	8	12	82.657	196470000	289
>sp|P10853|H2B1F_MOUSE Histone H2B type 1-F/J/L OS=Mus musculus GN=Hist1h2bf PE=1 SV=2;>sp|Q6ZWY9|H2B1C_MOUSE Histone H2B type 1-C/E/G OS=Mus musculus GN=Hist1h2bc PE=1 SV=3;>tr|Q921L4|Q921L4_MOUSE Histone H2B OS=Mus musculus GN=LOC665622 PE=2 SV=1;>tr|Q8CBB6|Q8CBB6_MOUSE Histone H2B OS=Mus musculus GN=Hist1h2br PE=2 SV=1;>sp|P10854|H2B1M_MOUSE Histone H2B type 1-M OS=Mus musculus GN=Hist1h2bm PE…	>sp|P10853|H2B1F_MOUSE Histone H2B type 1-F/J/L OS=Mus musculus GN=Hist1h2bf PE=1 SV=2;>sp|Q6ZWY9|H2B1C_MOUSE Histone H2B type 1-C/E/G OS=Mus musculus GN=Hist1h2bc PE=1 SV=3;>tr|Q921L4|Q921L4_MOUSE Histone H2B OS=Mus musculus GN=LOC665622 PE=2 SV=1;>tr|Q8CBB6|Q8CBB6_MOUSE Histone H2B OS=Mus musculus GN=Hist1h2br PE=2 SV=1;>sp|P10854|H2B1M_MOUSE Histone H2B type 1-M OS=Mus musculus GN=Hist1h2bm PE…	>sp|P10853|H2B1F_MOUSE Histone H2B type 1-F/J/L OS=Mus musculus GN=Hist1h2bf PE=1 SV=2;>sp|Q6ZWY9|H2B1C_MOUSE Histone H2B type 1-C/E/G OS=Mus musculus GN=Hist1h2bc PE=1 SV=3;>tr|Q921L4|Q921L4_MOUSE Histone H2B OS=Mus musculus GN=LOC665622 PE=2 SV=1;>tr|Q8C	17	10	67.5	13.936	193590000	6;12;16;17;21;24;109;121
>tr|A6ZI44|A6ZI44_MOUSE Fructose-bisphosphate aldolase OS=Mus musculus GN=Aldoa PE=1 SV=1;>sp|P05064|ALDOA_MOUSE Fructose-bisphosphate aldolase A OS=Mus musculus GN=Aldoa PE=1 SV=2;>tr|Q5FWB7|Q5FWB7_MOUSE Fructose-bisphosphate aldolase OS=Mus musculus GN=Aldoa PE=1 SV=1;>tr|Q6NY00|Q6NY00_MOUSE Fructose-bisphosphate aldolase OS=Mus musculus GN=Aldoa PE=2 SV=1;>tr|D3YWI1|D3YWI1_MOUSE Fructose-bisph…	>tr|A6ZI44|A6ZI44_MOUSE Fructose-bisphosphate aldolase OS=Mus musculus GN=Aldoa PE=1 SV=1;>sp|P05064|ALDOA_MOUSE Fructose-bisphosphate aldolase A OS=Mus musculus GN=Aldoa PE=1 SV=2;>tr|Q5FWB7|Q5FWB7_MOUSE Fructose-bisphosphate aldolase OS=Mus musculus GN=Aldoa PE=1 SV=1;>tr|Q6NY00|Q6NY00_MOUSE Fructose-bisphosphate aldolase OS=Mus musculus GN=Aldoa PE=2 SV=1;>tr|D3YWI1|D3YWI1_MOUSE Fructose-bisph…	>tr|A6ZI44|A6ZI44_MOUSE Fructose-bisphosphate aldolase OS=Mus musculus GN=Aldoa PE=1 SV=1;>sp|P05064|ALDOA_MOUSE Fructose-bisphosphate aldolase A OS=Mus musculus GN=Aldoa PE=1 SV=2;>tr|Q5FWB7|Q5FWB7_MOUSE Fructose-bisphosphate aldolase OS=Mus musculus GN=A	13	13	34.9	45.12	193590000	162;201;207;254
>tr|E9Q1G8|E9Q1G8_MOUSE Septin-7 OS=Mus musculus GN=Sept7 PE=1 SV=2;>tr|E9Q9F5|E9Q9F5_MOUSE Septin-7 OS=Mus musculus GN=Sept7 PE=1 SV=2;>sp|O55131|SEPT7_MOUSE Septin-7 OS=Mus musculus GN=Sept7 PE=1 SV=1;>tr|Q3UNN1|Q3UNN1_MOUSE Putative uncharacterized protein OS=Mus musculus GN=Sept7 PE=2 SV=1;>tr|Q8C2A3|Q8C2A3_MOUSE Putative uncharacterized protein OS=Mus musculus GN=Sept7 PE=2 SV=1;>tr|Q5DTS3|Q…	>tr|E9Q1G8|E9Q1G8_MOUSE Septin-7 OS=Mus musculus GN=Sept7 PE=1 SV=2;>tr|E9Q9F5|E9Q9F5_MOUSE Septin-7 OS=Mus musculus GN=Sept7 PE=1 SV=2;>sp|O55131|SEPT7_MOUSE Septin-7 OS=Mus musculus GN=Sept7 PE=1 SV=1;>tr|Q3UNN1|Q3UNN1_MOUSE Putative uncharacterized protein OS=Mus musculus GN=Sept7 PE=2 SV=1;>tr|Q8C2A3|Q8C2A3_MOUSE Putative uncharacterized protein OS=Mus musculus GN=Sept7 PE=2 SV=1;>tr|Q5DTS3|Q…	>tr|E9Q1G8|E9Q1G8_MOUSE Septin-7 OS=Mus musculus GN=Sept7 PE=1 SV=2;>tr|E9Q9F5|E9Q9F5_MOUSE Septin-7 OS=Mus musculus GN=Sept7 PE=1 SV=2;>sp|O55131|SEPT7_MOUSE Septin-7 OS=Mus musculus GN=Sept7 PE=1 SV=1;>tr|Q3UNN1|Q3UNN1_MOUSE Putative uncharacterized prot	8	6	17.2	50.648	189660000	219
>sp|P17426|AP2A1_MOUSE AP-2 complex subunit alpha-1 OS=Mus musculus GN=Ap2a1 PE=1 SV=1;>tr|F6TPX8|F6TPX8_MOUSE AP-2 complex subunit alpha-1 (Fragment) OS=Mus musculus GN=Ap2a1 PE=1 SV=1;>tr|F6VSP9|F6VSP9_MOUSE AP-2 complex subunit alpha-1 (Fragment) OS=Mus musculus GN=Ap2a1 PE=1 SV=1;>tr|E9PWD0|E9PWD0_MOUSE AP-2 complex subunit alpha-1 OS=Mus musculus GN=Ap2a1 PE=4 SV=1	>sp|P17426|AP2A1_MOUSE AP-2 complex subunit alpha-1 OS=Mus musculus GN=Ap2a1 PE=1 SV=1	>sp|P17426|AP2A1_MOUSE AP-2 complex subunit alpha-1 OS=Mus musculus GN=Ap2a1 PE=1 SV=1	4	9	11.7	107.66	167320000	31;177
>sp|P62823|RAB3C_MOUSE Ras-related protein Rab-3C OS=Mus musculus GN=Rab3c PE=1 SV=1;>tr|Q542T7|Q542T7_MOUSE RAB3C, member RAS oncogene family OS=Mus musculus GN=Rab3c PE=1 SV=1;>tr|Q3TU26|Q3TU26_MOUSE Putative uncharacterized protein OS=Mus musculus GN=Rab3c PE=2 SV=1;>tr|Q9CXS2|Q9CXS2_MOUSE RAB3C, member RAS oncogene family, isoform CRA_d OS=Mus musculus GN=Rab3c PE=2 SV=1	>sp|P62823|RAB3C_MOUSE Ras-related protein Rab-3C OS=Mus musculus GN=Rab3c PE=1 SV=1;>tr|Q542T7|Q542T7_MOUSE RAB3C, member RAS oncogene family OS=Mus musculus GN=Rab3c PE=1 SV=1;>tr|Q3TU26|Q3TU26_MOUSE Putative uncharacterized protein OS=Mus musculus GN=Rab3c PE=2 SV=1;>tr|Q9CXS2|Q9CXS2_MOUSE RAB3C, member RAS oncogene family, isoform CRA_d OS=Mus musculus GN=Rab3c PE=2 SV=1	>sp|P62823|RAB3C_MOUSE Ras-related protein Rab-3C OS=Mus musculus GN=Rab3c PE=1 SV=1;>tr|Q542T7|Q542T7_MOUSE RAB3C, member RAS oncogene family OS=Mus musculus GN=Rab3c PE=1 SV=1;>tr|Q3TU26|Q3TU26_MOUSE Putative uncharacterized protein OS=Mus musculus GN=Ra	4	5	30.4	25.872	159360000	181
>sp|G5E829|AT2B1_MOUSE Plasma membrane calcium-transporting ATPase 1 OS=Mus musculus GN=Atp2b1 PE=1 SV=1;>tr|Q8K314|Q8K314_MOUSE Atp2b1 protein (Fragment) OS=Mus musculus GN=Atp2b1 PE=2 SV=1;>tr|Q05CJ5|Q05CJ5_MOUSE Atp2b1 protein (Fragment) OS=Mus musculus GN=Atp2b1 PE=2 SV=1;>tr|Q3TDJ2|Q3TDJ2_MOUSE Putative uncharacterized protein (Fragment) OS=Mus musculus GN=Atp2b1 PE=2 SV=1;>tr|Q3TC38|Q3TC38_…	>sp|G5E829|AT2B1_MOUSE Plasma membrane calcium-transporting ATPase 1 OS=Mus musculus GN=Atp2b1 PE=1 SV=1;>tr|Q8K314|Q8K314_MOUSE Atp2b1 protein (Fragment) OS=Mus musculus GN=Atp2b1 PE=2 SV=1	>sp|G5E829|AT2B1_MOUSE Plasma membrane calcium-transporting ATPase 1 OS=Mus musculus GN=Atp2b1 PE=1 SV=1;>tr|Q8K314|Q8K314_MOUSE Atp2b1 protein (Fragment) OS=Mus musculus GN=Atp2b1 PE=2 SV=1	12	12	10.8	134.75	156060000	365
>sp|P56391|CX6B1_MOUSE Cytochrome c oxidase subunit 6B1 OS=Mus musculus GN=Cox6b1 PE=1 SV=2	>sp|P56391|CX6B1_MOUSE Cytochrome c oxidase subunit 6B1 OS=Mus musculus GN=Cox6b1 PE=1 SV=2	>sp|P56391|CX6B1_MOUSE Cytochrome c oxidase subunit 6B1 OS=Mus musculus GN=Cox6b1 PE=1 SV=2	1	4	40.7	10.071	147180000	13
>tr|H3BL37|H3BL37_MOUSE Treacle protein OS=Mus musculus GN=Tcof1 PE=1 SV=1;>sp|O08784|TCOF_MOUSE Treacle protein OS=Mus musculus GN=Tcof1 PE=1 SV=1;>tr|Q7TPZ2|Q7TPZ2_MOUSE Tcof1 protein (Fragment) OS=Mus musculus GN=Tcof1 PE=2 SV=1;>tr|Q05BH6|Q05BH6_MOUSE Tcof1 protein (Fragment) OS=Mus musculus GN=Tcof1 PE=2 SV=1;>tr|H3BIX0|H3BIX0_MOUSE Treacle protein (Fragment) OS=Mus musculus GN=Tcof1 PE=1 SV…	>tr|H3BL37|H3BL37_MOUSE Treacle protein OS=Mus musculus GN=Tcof1 PE=1 SV=1;>sp|O08784|TCOF_MOUSE Treacle protein OS=Mus musculus GN=Tcof1 PE=1 SV=1;>tr|Q7TPZ2|Q7TPZ2_MOUSE Tcof1 protein (Fragment) OS=Mus musculus GN=Tcof1 PE=2 SV=1;>tr|Q05BH6|Q05BH6_MOUSE Tcof1 protein (Fragment) OS=Mus musculus GN=Tcof1 PE=2 SV=1;>tr|H3BIX0|H3BIX0_MOUSE Treacle protein (Fragment) OS=Mus musculus GN=Tcof1 PE=1 SV…	>tr|H3BL37|H3BL37_MOUSE Treacle protein OS=Mus musculus GN=Tcof1 PE=1 SV=1;>sp|O08784|TCOF_MOUSE Treacle protein OS=Mus musculus GN=Tcof1 PE=1 SV=1;>tr|Q7TPZ2|Q7TPZ2_MOUSE Tcof1 protein (Fragment) OS=Mus musculus GN=Tcof1 PE=2 SV=1;>tr|Q05BH6|Q05BH6_MOUSE	9	2	2.9	138.55	144890000	153
>tr|H3BJQ7|H3BJQ7_MOUSE Peroxiredoxin-5, mitochondrial OS=Mus musculus GN=Prdx5 PE=1 SV=1;>sp|P99029|PRDX5_MOUSE Peroxiredoxin-5, mitochondrial OS=Mus musculus GN=Prdx5 PE=1 SV=2;>tr|Q3U7H9|Q3U7H9_MOUSE Putative uncharacterized protein (Fragment) OS=Mus musculus GN=Prdx5 PE=2 SV=1;>tr|Q3UWS9|Q3UWS9_MOUSE Putative uncharacterized protein (Fragment) OS=Mus musculus GN=Prdx5 PE=2 SV=1;>tr|Q9D6X2|Q9D…	>tr|H3BJQ7|H3BJQ7_MOUSE Peroxiredoxin-5, mitochondrial OS=Mus musculus GN=Prdx5 PE=1 SV=1;>sp|P99029|PRDX5_MOUSE Peroxiredoxin-5, mitochondrial OS=Mus musculus GN=Prdx5 PE=1 SV=2;>tr|Q3U7H9|Q3U7H9_MOUSE Putative uncharacterized protein (Fragment) OS=Mus musculus GN=Prdx5 PE=2 SV=1;>tr|Q3UWS9|Q3UWS9_MOUSE Putative uncharacterized protein (Fragment) OS=Mus musculus GN=Prdx5 PE=2 SV=1;>tr|Q9D6X2|Q9D…	>tr|H3BJQ7|H3BJQ7_MOUSE Peroxiredoxin-5, mitochondrial OS=Mus musculus GN=Prdx5 PE=1 SV=1;>sp|P99029|PRDX5_MOUSE Peroxiredoxin-5, mitochondrial OS=Mus musculus GN=Prdx5 PE=1 SV=2;>tr|Q3U7H9|Q3U7H9_MOUSE Putative uncharacterized protein (Fragment) OS=Mus mu	8	8	30.5	22.677	137570000	73;82;84;115;145
>tr|D5L240|D5L240_MOUSE Calcium-transporting ATPase OS=Mus musculus GN=Atp2b2 PE=2 SV=1;>tr|F8WHB1|F8WHB1_MOUSE Calcium-transporting ATPase OS=Mus musculus GN=Atp2b2 PE=1 SV=1;>sp|Q9R0K7|AT2B2_MOUSE Plasma membrane calcium-transporting ATPase 2 OS=Mus musculus GN=Atp2b2 PE=1 SV=2;>tr|Q3UHJ3|Q3UHJ3_MOUSE Calcium-transporting ATPase OS=Mus musculus GN=Atp2b2 PE=1 SV=1;>tr|Q3UHH0|Q3UHH0_MOUSE Calciu…	>tr|D5L240|D5L240_MOUSE Calcium-transporting ATPase OS=Mus musculus GN=Atp2b2 PE=2 SV=1;>tr|F8WHB1|F8WHB1_MOUSE Calcium-transporting ATPase OS=Mus musculus GN=Atp2b2 PE=1 SV=1;>sp|Q9R0K7|AT2B2_MOUSE Plasma membrane calcium-transporting ATPase 2 OS=Mus musculus GN=Atp2b2 PE=1 SV=2;>tr|Q3UHJ3|Q3UHJ3_MOUSE Calcium-transporting ATPase OS=Mus musculus GN=Atp2b2 PE=1 SV=1;>tr|Q3UHH0|Q3UHH0_MOUSE Calciu…	>tr|D5L240|D5L240_MOUSE Calcium-transporting ATPase OS=Mus musculus GN=Atp2b2 PE=2 SV=1;>tr|F8WHB1|F8WHB1_MOUSE Calcium-transporting ATPase OS=Mus musculus GN=Atp2b2 PE=1 SV=1;>sp|Q9R0K7|AT2B2_MOUSE Plasma membrane calcium-transporting ATPase 2 OS=Mus musc	10	10	8.7	136.8	136180000	389;633;637
>sp|Q9ES97|RTN3_MOUSE Reticulon-3 OS=Mus musculus GN=Rtn3 PE=1 SV=2;>tr|Q8C6L4|Q8C6L4_MOUSE Putative uncharacterized protein (Fragment) OS=Mus musculus GN=Rtn3 PE=2 SV=1	>sp|Q9ES97|RTN3_MOUSE Reticulon-3 OS=Mus musculus GN=Rtn3 PE=1 SV=2	>sp|Q9ES97|RTN3_MOUSE Reticulon-3 OS=Mus musculus GN=Rtn3 PE=1 SV=2	2	3	3.3	103.88	135610000	950
>tr|Q5SVJ0|Q5SVJ0_MOUSE Calcium/calmodulin-dependent protein kinase II, beta, isoform CRA_b OS=Mus musculus GN=Camk2b PE=1 SV=1;>tr|Q5SVI1|Q5SVI1_MOUSE Calcium/calmodulin-dependent protein kinase type II subunit beta OS=Mus musculus GN=Camk2b PE=1 SV=1;>tr|Q68EG2|Q68EG2_MOUSE Calcium/calmodulin-dependent protein kinase type II subunit beta OS=Mus musculus GN=Camk2b PE=1 SV=1;>sp|P28652|KCC2B_MOUS…	>tr|Q5SVJ0|Q5SVJ0_MOUSE Calcium/calmodulin-dependent protein kinase II, beta, isoform CRA_b OS=Mus musculus GN=Camk2b PE=1 SV=1;>tr|Q5SVI1|Q5SVI1_MOUSE Calcium/calmodulin-dependent protein kinase type II subunit beta OS=Mus musculus GN=Camk2b PE=1 SV=1;>tr|Q68EG2|Q68EG2_MOUSE Calcium/calmodulin-dependent protein kinase type II subunit beta OS=Mus musculus GN=Camk2b PE=1 SV=1;>sp|P28652|KCC2B_MOUS…	>tr|Q5SVJ0|Q5SVJ0_MOUSE Calcium/calmodulin-dependent protein kinase II, beta, isoform CRA_b OS=Mus musculus GN=Camk2b PE=1 SV=1;>tr|Q5SVI1|Q5SVI1_MOUSE Calcium/calmodulin-dependent protein kinase type II subunit beta OS=Mus musculus GN=Camk2b PE=1 SV=1;>tr	11	7	11.9	72.902	133920000	33;57
>sp|Q9CQQ7|AT5F1_MOUSE ATP synthase F(0) complex subunit B1, mitochondrial OS=Mus musculus GN=Atp5f1 PE=1 SV=1;>tr|Q5I0W0|Q5I0W0_MOUSE ATP synthase F(0) complex subunit B1, mitochondrial OS=Mus musculus GN=Atp5f1 PE=1 SV=1;>tr|Q3TJD4|Q3TJD4_MOUSE Putative uncharacterized protein OS=Mus musculus GN=Atp5f1 PE=2 SV=1;>tr|Q3UF04|Q3UF04_MOUSE Putative uncharacterized protein OS=Mus musculus GN=Atp5f1 …	>sp|Q9CQQ7|AT5F1_MOUSE ATP synthase F(0) complex subunit B1, mitochondrial OS=Mus musculus GN=Atp5f1 PE=1 SV=1;>tr|Q5I0W0|Q5I0W0_MOUSE ATP synthase F(0) complex subunit B1, mitochondrial OS=Mus musculus GN=Atp5f1 PE=1 SV=1;>tr|Q3TJD4|Q3TJD4_MOUSE Putative uncharacterized protein OS=Mus musculus GN=Atp5f1 PE=2 SV=1;>tr|Q3UF04|Q3UF04_MOUSE Putative uncharacterized protein OS=Mus musculus GN=Atp5f1 …	>sp|Q9CQQ7|AT5F1_MOUSE ATP synthase F(0) complex subunit B1, mitochondrial OS=Mus musculus GN=Atp5f1 PE=1 SV=1;>tr|Q5I0W0|Q5I0W0_MOUSE ATP synthase F(0) complex subunit B1, mitochondrial OS=Mus musculus GN=Atp5f1 PE=1 SV=1;>tr|Q3TJD4|Q3TJD4_MOUSE Putative	6	12	39.5	28.948	129520000	131;139;162;225;233;244
>sp|P61264|STX1B_MOUSE Syntaxin-1B OS=Mus musculus GN=Stx1b PE=1 SV=1	>sp|P61264|STX1B_MOUSE Syntaxin-1B OS=Mus musculus GN=Stx1b PE=1 SV=1	>sp|P61264|STX1B_MOUSE Syntaxin-1B OS=Mus musculus GN=Stx1b PE=1 SV=1	1	9	35.4	33.244	129500000	45;54;255
>tr|E9QNP0|E9QNP0_MOUSE KxDL motif-containing protein 1 OS=Mus musculus GN=Kxd1 PE=1 SV=1;>sp|P62984|RL40_MOUSE Ubiquitin-60S ribosomal protein L40 OS=Mus musculus GN=Uba52 PE=1 SV=2;>tr|Q66JP1|Q66JP1_MOUSE MCG23116, isoform CRA_a OS=Mus musculus GN=Uba52 PE=2 SV=1;>tr|J3QK04|J3QK04_MOUSE MCG67952 OS=Mus musculus GN=Gm7808 PE=4 SV=1;>tr|E9Q9J0|E9Q9J0_MOUSE Ubiquitin-60S ribosomal protein L40 (Fra…	>tr|E9QNP0|E9QNP0_MOUSE KxDL motif-containing protein 1 OS=Mus musculus GN=Kxd1 PE=1 SV=1;>sp|P62984|RL40_MOUSE Ubiquitin-60S ribosomal protein L40 OS=Mus musculus GN=Uba52 PE=1 SV=2;>tr|Q66JP1|Q66JP1_MOUSE MCG23116, isoform CRA_a OS=Mus musculus GN=Uba52 PE=2 SV=1;>tr|J3QK04|J3QK04_MOUSE MCG67952 OS=Mus musculus GN=Gm7808 PE=4 SV=1;>tr|E9Q9J0|E9Q9J0_MOUSE Ubiquitin-60S ribosomal protein L40 (Fra…	>tr|E9QNP0|E9QNP0_MOUSE KxDL motif-containing protein 1 OS=Mus musculus GN=Kxd1 PE=1 SV=1;>sp|P62984|RL40_MOUSE Ubiquitin-60S ribosomal protein L40 OS=Mus musculus GN=Uba52 PE=1 SV=2;>tr|Q66JP1|Q66JP1_MOUSE MCG23116, isoform CRA_a OS=Mus musculus GN=Uba52	24	4	19	26.856	128150000	192
>tr|Q3UBP6|Q3UBP6_MOUSE Putative uncharacterized protein OS=Mus musculus GN=Actb PE=2 SV=1;>tr|Q3UBQ4|Q3UBQ4_MOUSE Putative uncharacterized protein OS=Mus musculus GN=Actb PE=2 SV=1	>tr|Q3UBP6|Q3UBP6_MOUSE Putative uncharacterized protein OS=Mus musculus GN=Actb PE=2 SV=1;>tr|Q3UBQ4|Q3UBQ4_MOUSE Putative uncharacterized protein OS=Mus musculus GN=Actb PE=2 SV=1	>tr|Q3UBP6|Q3UBP6_MOUSE Putative uncharacterized protein OS=Mus musculus GN=Actb PE=2 SV=1;>tr|Q3UBQ4|Q3UBQ4_MOUSE Putative uncharacterized protein OS=Mus musculus GN=Actb PE=2 SV=1	2	16	57.3	41.768	123560000	61
>sp|Q9CZU6|CISY_MOUSE Citrate synthase, mitochondrial OS=Mus musculus GN=Cs PE=1 SV=1;>tr|Q0QEL9|Q0QEL9_MOUSE Citrate synthase (Fragment) OS=Mus musculus GN=Cs PE=2 SV=1;>tr|Q80X68|Q80X68_MOUSE Citrate synthase OS=Mus musculus GN=Csl PE=1 SV=1;>tr|Q9DAM4|Q9DAM4_MOUSE Citrate synthase OS=Mus musculus GN=Csl PE=2 SV=1	>sp|Q9CZU6|CISY_MOUSE Citrate synthase, mitochondrial OS=Mus musculus GN=Cs PE=1 SV=1;>tr|Q0QEL9|Q0QEL9_MOUSE Citrate synthase (Fragment) OS=Mus musculus GN=Cs PE=2 SV=1	>sp|Q9CZU6|CISY_MOUSE Citrate synthase, mitochondrial OS=Mus musculus GN=Cs PE=1 SV=1;>tr|Q0QEL9|Q0QEL9_MOUSE Citrate synthase (Fragment) OS=Mus musculus GN=Cs PE=2 SV=1	4	15	36.9	51.736	121920000	103;215;327;375;393
>sp|Q5DTY9|KCD16_MOUSE BTB/POZ domain-containing protein KCTD16 OS=Mus musculus GN=Kctd16 PE=1 SV=2	>sp|Q5DTY9|KCD16_MOUSE BTB/POZ domain-containing protein KCTD16 OS=Mus musculus GN=Kctd16 PE=1 SV=2	>sp|Q5DTY9|KCD16_MOUSE BTB/POZ domain-containing protein KCTD16 OS=Mus musculus GN=Kctd16 PE=1 SV=2	1	2	4.2	48.972	120240000	185
>sp|Q8VEM8|MPCP_MOUSE Phosphate carrier protein, mitochondrial OS=Mus musculus GN=Slc25a3 PE=1 SV=1;>tr|Q3THU8|Q3THU8_MOUSE Putative uncharacterized protein OS=Mus musculus GN=Slc25a3 PE=2 SV=1;>tr|Q3U995|Q3U995_MOUSE Putative uncharacterized protein OS=Mus musculus GN=Slc25a3 PE=2 SV=1;>tr|G5E902|G5E902_MOUSE MCG10343, isoform CRA_b OS=Mus musculus GN=Slc25a3 PE=1 SV=1;>tr|Q3UB63|Q3UB63_MOUSE Pu…	>sp|Q8VEM8|MPCP_MOUSE Phosphate carrier protein, mitochondrial OS=Mus musculus GN=Slc25a3 PE=1 SV=1;>tr|Q3THU8|Q3THU8_MOUSE Putative uncharacterized protein OS=Mus musculus GN=Slc25a3 PE=2 SV=1;>tr|Q3U995|Q3U995_MOUSE Putative uncharacterized protein OS=Mus musculus GN=Slc25a3 PE=2 SV=1;>tr|G5E902|G5E902_MOUSE MCG10343, isoform CRA_b OS=Mus musculus GN=Slc25a3 PE=1 SV=1;>tr|Q3UB63|Q3UB63_MOUSE Pu…	>sp|Q8VEM8|MPCP_MOUSE Phosphate carrier protein, mitochondrial OS=Mus musculus GN=Slc25a3 PE=1 SV=1;>tr|Q3THU8|Q3THU8_MOUSE Putative uncharacterized protein OS=Mus musculus GN=Slc25a3 PE=2 SV=1;>tr|Q3U995|Q3U995_MOUSE Putative uncharacterized protein OS=Mu	5	7	26.6	39.632	113450000	94;204
>sp|Q9DCX2|ATP5H_MOUSE ATP synthase subunit d, mitochondrial OS=Mus musculus GN=Atp5h PE=1 SV=3;>tr|G3X9L6|G3X9L6_MOUSE MCG55033 OS=Mus musculus GN=Gm10250 PE=4 SV=1;>tr|B1ASE2|B1ASE2_MOUSE ATP synthase subunit d, mitochondrial (Fragment) OS=Mus musculus GN=Atp5h PE=1 SV=1	>sp|Q9DCX2|ATP5H_MOUSE ATP synthase subunit d, mitochondrial OS=Mus musculus GN=Atp5h PE=1 SV=3;>tr|G3X9L6|G3X9L6_MOUSE MCG55033 OS=Mus musculus GN=Gm10250 PE=4 SV=1;>tr|B1ASE2|B1ASE2_MOUSE ATP synthase subunit d, mitochondrial (Fragment) OS=Mus musculus GN=Atp5h PE=1 SV=1	>sp|Q9DCX2|ATP5H_MOUSE ATP synthase subunit d, mitochondrial OS=Mus musculus GN=Atp5h PE=1 SV=3;>tr|G3X9L6|G3X9L6_MOUSE MCG55033 OS=Mus musculus GN=Gm10250 PE=4 SV=1;>tr|B1ASE2|B1ASE2_MOUSE ATP synthase subunit d, mitochondrial (Fragment) OS=Mus musculus G	3	12	69.6	18.749	108870000	32;48;72;78;95;117
>sp|Q9QYC0|ADDA_MOUSE Alpha-adducin OS=Mus musculus GN=Add1 PE=1 SV=2;>tr|Q8K232|Q8K232_MOUSE Adducin 1 (Alpha) OS=Mus musculus GN=Add1 PE=2 SV=1;>tr|F8WGR0|F8WGR0_MOUSE Alpha-adducin OS=Mus musculus GN=Add1 PE=1 SV=1;>tr|F8WHZ9|F8WHZ9_MOUSE Alpha-adducin OS=Mus musculus GN=Add1 PE=1 SV=1;>tr|E9Q1K3|E9Q1K3_MOUSE Alpha-adducin OS=Mus musculus GN=Add1 PE=1 SV=1;>tr|A0A0J9YVI4|A0A0J9YVI4_MOUSE Alpha…	>sp|Q9QYC0|ADDA_MOUSE Alpha-adducin OS=Mus musculus GN=Add1 PE=1 SV=2;>tr|Q8K232|Q8K232_MOUSE Adducin 1 (Alpha) OS=Mus musculus GN=Add1 PE=2 SV=1;>tr|F8WGR0|F8WGR0_MOUSE Alpha-adducin OS=Mus musculus GN=Add1 PE=1 SV=1;>tr|F8WHZ9|F8WHZ9_MOUSE Alpha-adducin OS=Mus musculus GN=Add1 PE=1 SV=1;>tr|E9Q1K3|E9Q1K3_MOUSE Alpha-adducin OS=Mus musculus GN=Add1 PE=1 SV=1	>sp|Q9QYC0|ADDA_MOUSE Alpha-adducin OS=Mus musculus GN=Add1 PE=1 SV=2;>tr|Q8K232|Q8K232_MOUSE Adducin 1 (Alpha) OS=Mus musculus GN=Add1 PE=2 SV=1;>tr|F8WGR0|F8WGR0_MOUSE Alpha-adducin OS=Mus musculus GN=Add1 PE=1 SV=1;>tr|F8WHZ9|F8WHZ9_MOUSE Alpha-adducin	8	5	10.9	80.646	96420000	288
>sp|Q99LC3|NDUAA_MOUSE NADH dehydrogenase [ubiquinone] 1 alpha subcomplex subunit 10, mitochondrial OS=Mus musculus GN=Ndufa10 PE=1 SV=1	>sp|Q99LC3|NDUAA_MOUSE NADH dehydrogenase [ubiquinone] 1 alpha subcomplex subunit 10, mitochondrial OS=Mus musculus GN=Ndufa10 PE=1 SV=1	>sp|Q99LC3|NDUAA_MOUSE NADH dehydrogenase [ubiquinone] 1 alpha subcomplex subunit 10, mitochondrial OS=Mus musculus GN=Ndufa10 PE=1 SV=1	1	4	12.7	40.603	90721000	191;228;242
>sp|Q9D8N0|EF1G_MOUSE Elongation factor 1-gamma OS=Mus musculus GN=Eef1g PE=1 SV=3;>tr|Q4FZK2|Q4FZK2_MOUSE Elongation factor 1-gamma OS=Mus musculus GN=Eef1g PE=1 SV=1;>tr|Q8R1N8|Q8R1N8_MOUSE Eef1g protein OS=Mus musculus GN=Eef1g PE=2 SV=1	>sp|Q9D8N0|EF1G_MOUSE Elongation factor 1-gamma OS=Mus musculus GN=Eef1g PE=1 SV=3;>tr|Q4FZK2|Q4FZK2_MOUSE Elongation factor 1-gamma OS=Mus musculus GN=Eef1g PE=1 SV=1;>tr|Q8R1N8|Q8R1N8_MOUSE Eef1g protein OS=Mus musculus GN=Eef1g PE=2 SV=1	>sp|Q9D8N0|EF1G_MOUSE Elongation factor 1-gamma OS=Mus musculus GN=Eef1g PE=1 SV=3;>tr|Q4FZK2|Q4FZK2_MOUSE Elongation factor 1-gamma OS=Mus musculus GN=Eef1g PE=1 SV=1;>tr|Q8R1N8|Q8R1N8_MOUSE Eef1g protein OS=Mus musculus GN=Eef1g PE=2 SV=1	3	6	14	50.06	90647000	147;434
>sp|Q8R1M2|H2AJ_MOUSE Histone H2A.J OS=Mus musculus GN=H2afj PE=1 SV=1	>sp|Q8R1M2|H2AJ_MOUSE Histone H2A.J OS=Mus musculus GN=H2afj PE=1 SV=1	>sp|Q8R1M2|H2AJ_MOUSE Histone H2A.J OS=Mus musculus GN=H2afj PE=1 SV=1	1	3	18.6	14.045	90135000	6;10
>sp|Q61553|FSCN1_MOUSE Fascin OS=Mus musculus GN=Fscn1 PE=1 SV=4;>tr|A0A0G2JDU7|A0A0G2JDU7_MOUSE Fascin OS=Mus musculus GN=Fscn1 PE=1 SV=1;>tr|F7BDR1|F7BDR1_MOUSE Fascin (Fragment) OS=Mus musculus GN=Fscn1 PE=1 SV=1;>tr|D3Z1X1|D3Z1X1_MOUSE Fascin (Fragment) OS=Mus musculus GN=Fscn1 PE=1 SV=1;>tr|D3YWW3|D3YWW3_MOUSE Fascin (Fragment) OS=Mus musculus GN=Fscn1 PE=1 SV=1	>sp|Q61553|FSCN1_MOUSE Fascin OS=Mus musculus GN=Fscn1 PE=1 SV=4;>tr|A0A0G2JDU7|A0A0G2JDU7_MOUSE Fascin OS=Mus musculus GN=Fscn1 PE=1 SV=1	>sp|Q61553|FSCN1_MOUSE Fascin OS=Mus musculus GN=Fscn1 PE=1 SV=4;>tr|A0A0G2JDU7|A0A0G2JDU7_MOUSE Fascin OS=Mus musculus GN=Fscn1 PE=1 SV=1	5	3	6.1	54.507	89281000	41
>sp|Q01853|TERA_MOUSE Transitional endoplasmic reticulum ATPase OS=Mus musculus GN=Vcp PE=1 SV=4;>tr|Q8BNF8|Q8BNF8_MOUSE Putative uncharacterized protein OS=Mus musculus GN=Vcp PE=2 SV=1	>sp|Q01853|TERA_MOUSE Transitional endoplasmic reticulum ATPase OS=Mus musculus GN=Vcp PE=1 SV=4;>tr|Q8BNF8|Q8BNF8_MOUSE Putative uncharacterized protein OS=Mus musculus GN=Vcp PE=2 SV=1	>sp|Q01853|TERA_MOUSE Transitional endoplasmic reticulum ATPase OS=Mus musculus GN=Vcp PE=1 SV=4;>tr|Q8BNF8|Q8BNF8_MOUSE Putative uncharacterized protein OS=Mus musculus GN=Vcp PE=2 SV=1	2	7	12.2	89.321	84673000	696
>tr|A2ALV3|A2ALV3_MOUSE Endophilin-A1 OS=Mus musculus GN=Sh3gl2 PE=1 SV=1;>sp|Q62420|SH3G2_MOUSE Endophilin-A1 OS=Mus musculus GN=Sh3gl2 PE=1 SV=2;>tr|Q8BXU5|Q8BXU5_MOUSE Endophilin-A1 OS=Mus musculus GN=Sh3gl2 PE=1 SV=1;>tr|A2ALV1|A2ALV1_MOUSE Endophilin-A1 OS=Mus musculus GN=Sh3gl2 PE=1 SV=1;>sp|Q62419|SH3G1_MOUSE Endophilin-A2 OS=Mus musculus GN=Sh3gl1 PE=1 SV=1;>tr|Q3TJB4|Q3TJB4_MOUSE Putativ…	>tr|A2ALV3|A2ALV3_MOUSE Endophilin-A1 OS=Mus musculus GN=Sh3gl2 PE=1 SV=1;>sp|Q62420|SH3G2_MOUSE Endophilin-A1 OS=Mus musculus GN=Sh3gl2 PE=1 SV=2;>tr|Q8BXU5|Q8BXU5_MOUSE Endophilin-A1 OS=Mus musculus GN=Sh3gl2 PE=1 SV=1;>tr|A2ALV1|A2ALV1_MOUSE Endophilin-A1 OS=Mus musculus GN=Sh3gl2 PE=1 SV=1;>sp|Q62419|SH3G1_MOUSE Endophilin-A2 OS=Mus musculus GN=Sh3gl1 PE=1 SV=1;>tr|Q3TJB4|Q3TJB4_MOUSE Putativ…	>tr|A2ALV3|A2ALV3_MOUSE Endophilin-A1 OS=Mus musculus GN=Sh3gl2 PE=1 SV=1;>sp|Q62420|SH3G2_MOUSE Endophilin-A1 OS=Mus musculus GN=Sh3gl2 PE=1 SV=2;>tr|Q8BXU5|Q8BXU5_MOUSE Endophilin-A1 OS=Mus musculus GN=Sh3gl2 PE=1 SV=1;>tr|A2ALV1|A2ALV1_MOUSE Endophilin-	11	4	9.3	48.295	83938000	7
>sp|P17183|ENOG_MOUSE Gamma-enolase OS=Mus musculus GN=Eno2 PE=1 SV=2;>tr|Q3UJ20|Q3UJ20_MOUSE Putative uncharacterized protein OS=Mus musculus GN=Eno2 PE=2 SV=1;>tr|Q545V3|Q545V3_MOUSE Enolase 2, gamma neuronal, isoform CRA_a OS=Mus musculus GN=Eno2 PE=1 SV=1;>tr|Q922A0|Q922A0_MOUSE Enolase (Fragment) OS=Mus musculus GN=Eno2 PE=2 SV=1;>tr|D3Z6E4|D3Z6E4_MOUSE Enolase OS=Mus musculus GN=Eno2 PE=1 S…	>sp|P17183|ENOG_MOUSE Gamma-enolase OS=Mus musculus GN=Eno2 PE=1 SV=2;>tr|Q3UJ20|Q3UJ20_MOUSE Putative uncharacterized protein OS=Mus musculus GN=Eno2 PE=2 SV=1;>tr|Q545V3|Q545V3_MOUSE Enolase 2, gamma neuronal, isoform CRA_a OS=Mus musculus GN=Eno2 PE=1 SV=1;>tr|Q922A0|Q922A0_MOUSE Enolase (Fragment) OS=Mus musculus GN=Eno2 PE=2 SV=1;>tr|D3Z6E4|D3Z6E4_MOUSE Enolase OS=Mus musculus GN=Eno2 PE=1 S…	>sp|P17183|ENOG_MOUSE Gamma-enolase OS=Mus musculus GN=Eno2 PE=1 SV=2;>tr|Q3UJ20|Q3UJ20_MOUSE Putative uncharacterized protein OS=Mus musculus GN=Eno2 PE=2 SV=1;>tr|Q545V3|Q545V3_MOUSE Enolase 2, gamma neuronal, isoform CRA_a OS=Mus musculus GN=Eno2 PE=1 S	11	9	31.3	47.296	83907000	64
>sp|Q9D051|ODPB_MOUSE Pyruvate dehydrogenase E1 component subunit beta, mitochondrial OS=Mus musculus GN=Pdhb PE=1 SV=1	>sp|Q9D051|ODPB_MOUSE Pyruvate dehydrogenase E1 component subunit beta, mitochondrial OS=Mus musculus GN=Pdhb PE=1 SV=1	>sp|Q9D051|ODPB_MOUSE Pyruvate dehydrogenase E1 component subunit beta, mitochondrial OS=Mus musculus GN=Pdhb PE=1 SV=1	1	4	12.5	38.937	82978000	227;354
>sp|Q9DB77|QCR2_MOUSE Cytochrome b-c1 complex subunit 2, mitochondrial OS=Mus musculus GN=Uqcrc2 PE=1 SV=1	>sp|Q9DB77|QCR2_MOUSE Cytochrome b-c1 complex subunit 2, mitochondrial OS=Mus musculus GN=Uqcrc2 PE=1 SV=1	>sp|Q9DB77|QCR2_MOUSE Cytochrome b-c1 complex subunit 2, mitochondrial OS=Mus musculus GN=Uqcrc2 PE=1 SV=1	1	6	19.4	48.234	82248000	42;250
>sp|Q8VDN2|AT1A1_MOUSE Sodium/potassium-transporting ATPase subunit alpha-1 OS=Mus musculus GN=Atp1a1 PE=1 SV=1;>tr|Q3TXF9|Q3TXF9_MOUSE Sodium/potassium-transporting ATPase subunit alpha OS=Mus musculus GN=Atp1a1 PE=2 SV=1;>tr|Q3UCH8|Q3UCH8_MOUSE Sodium/potassium-transporting ATPase subunit alpha (Fragment) OS=Mus musculus GN=Atp1a1 PE=2 SV=1;>tr|Q8R3M4|Q8R3M4_MOUSE Sodium/potassium-transporting …	>sp|Q8VDN2|AT1A1_MOUSE Sodium/potassium-transporting ATPase subunit alpha-1 OS=Mus musculus GN=Atp1a1 PE=1 SV=1;>tr|Q3TXF9|Q3TXF9_MOUSE Sodium/potassium-transporting ATPase subunit alpha OS=Mus musculus GN=Atp1a1 PE=2 SV=1;>tr|Q3UCH8|Q3UCH8_MOUSE Sodium/potassium-transporting ATPase subunit alpha (Fragment) OS=Mus musculus GN=Atp1a1 PE=2 SV=1;>tr|Q8R3M4|Q8R3M4_MOUSE Sodium/potassium-transporting …	>sp|Q8VDN2|AT1A1_MOUSE Sodium/potassium-transporting ATPase subunit alpha-1 OS=Mus musculus GN=Atp1a1 PE=1 SV=1;>tr|Q3TXF9|Q3TXF9_MOUSE Sodium/potassium-transporting ATPase subunit alpha OS=Mus musculus GN=Atp1a1 PE=2 SV=1;>tr|Q3UCH8|Q3UCH8_MOUSE Sodium/po	6	18	20.1	112.98	80420000	605;625
>sp|Q60930|VDAC2_MOUSE Voltage-dependent anion-selective channel protein 2 OS=Mus musculus GN=Vdac2 PE=1 SV=2;>tr|G3UX26|G3UX26_MOUSE Voltage-dependent anion-selective channel protein 2 (Fragment) OS=Mus musculus GN=Vdac2 PE=1 SV=1;>tr|D3YZT5|D3YZT5_MOUSE Voltage-dependent anion-selective channel protein 2 (Fragment) OS=Mus musculus GN=Vdac2 PE=1 SV=1;>tr|D3YUN8|D3YUN8_MOUSE Voltage-dependent ani…	>sp|Q60930|VDAC2_MOUSE Voltage-dependent anion-selective channel protein 2 OS=Mus musculus GN=Vdac2 PE=1 SV=2;>tr|G3UX26|G3UX26_MOUSE Voltage-dependent anion-selective channel protein 2 (Fragment) OS=Mus musculus GN=Vdac2 PE=1 SV=1;>tr|D3YZT5|D3YZT5_MOUSE Voltage-dependent anion-selective channel protein 2 (Fragment) OS=Mus musculus GN=Vdac2 PE=1 SV=1	>sp|Q60930|VDAC2_MOUSE Voltage-dependent anion-selective channel protein 2 OS=Mus musculus GN=Vdac2 PE=1 SV=2;>tr|G3UX26|G3UX26_MOUSE Voltage-dependent anion-selective channel protein 2 (Fragment) OS=Mus musculus GN=Vdac2 PE=1 SV=1;>tr|D3YZT5|D3YZT5_MOUSE	4	5	14.6	31.732	79399000	40;75
>sp|P20357|MTAP2_MOUSE Microtubule-associated protein 2 OS=Mus musculus GN=Map2 PE=1 SV=2;>tr|G3UZV6|G3UZV6_MOUSE Microtubule-associated protein (Fragment) OS=Mus musculus GN=Map2 PE=1 SV=1;>tr|Q3URJ7|Q3URJ7_MOUSE Putative uncharacterized protein (Fragment) OS=Mus musculus GN=Map2 PE=2 SV=1;>tr|G3UZK9|G3UZK9_MOUSE Microtubule-associated protein 2 (Fragment) OS=Mus musculus GN=Map2 PE=1 SV=1;>tr|Q…	>sp|P20357|MTAP2_MOUSE Microtubule-associated protein 2 OS=Mus musculus GN=Map2 PE=1 SV=2;>tr|G3UZV6|G3UZV6_MOUSE Microtubule-associated protein (Fragment) OS=Mus musculus GN=Map2 PE=1 SV=1	>sp|P20357|MTAP2_MOUSE Microtubule-associated protein 2 OS=Mus musculus GN=Map2 PE=1 SV=2;>tr|G3UZV6|G3UZV6_MOUSE Microtubule-associated protein (Fragment) OS=Mus musculus GN=Map2 PE=1 SV=1	9	5	3.2	199.13	78405000	1493
>sp|P63038|CH60_MOUSE 60 kDa heat shock protein, mitochondrial OS=Mus musculus GN=Hspd1 PE=1 SV=1;>tr|D3Z2F2|D3Z2F2_MOUSE 60 kDa heat shock protein, mitochondrial (Fragment) OS=Mus musculus GN=Hspd1 PE=1 SV=1;>tr|D3Z7J9|D3Z7J9_MOUSE 60 kDa heat shock protein, mitochondrial (Fragment) OS=Mus musculus GN=Hspd1 PE=1 SV=1	>sp|P63038|CH60_MOUSE 60 kDa heat shock protein, mitochondrial OS=Mus musculus GN=Hspd1 PE=1 SV=1	>sp|P63038|CH60_MOUSE 60 kDa heat shock protein, mitochondrial OS=Mus musculus GN=Hspd1 PE=1 SV=1	3	8	16.1	60.955	78218000	202;301;359;396;473
>sp|Q9WUB3|PYGM_MOUSE Glycogen phosphorylase, muscle form OS=Mus musculus GN=Pygm PE=1 SV=3;>tr|E9PUM3|E9PUM3_MOUSE Alpha-1,4 glucan phosphorylase OS=Mus musculus GN=Pygm PE=1 SV=1;>sp|Q9ET01|PYGL_MOUSE Glycogen phosphorylase, liver form OS=Mus musculus GN=Pygl PE=1 SV=4;>tr|Q3TJQ7|Q3TJQ7_MOUSE Alpha-1,4 glucan phosphorylase OS=Mus musculus GN=Pygl PE=2 SV=1;>tr|Q91WP9|Q91WP9_MOUSE Alpha-1,4 gluc…	>sp|Q9WUB3|PYGM_MOUSE Glycogen phosphorylase, muscle form OS=Mus musculus GN=Pygm PE=1 SV=3;>tr|E9PUM3|E9PUM3_MOUSE Alpha-1,4 glucan phosphorylase OS=Mus musculus GN=Pygm PE=1 SV=1;>sp|Q9ET01|PYGL_MOUSE Glycogen phosphorylase, liver form OS=Mus musculus GN=Pygl PE=1 SV=4;>tr|Q3TJQ7|Q3TJQ7_MOUSE Alpha-1,4 glucan phosphorylase OS=Mus musculus GN=Pygl PE=2 SV=1;>tr|Q91WP9|Q91WP9_MOUSE Alpha-1,4 gluc…	>sp|Q9WUB3|PYGM_MOUSE Glycogen phosphorylase, muscle form OS=Mus musculus GN=Pygm PE=1 SV=3;>tr|E9PUM3|E9PUM3_MOUSE Alpha-1,4 glucan phosphorylase OS=Mus musculus GN=Pygm PE=1 SV=1;>sp|Q9ET01|PYGL_MOUSE Glycogen phosphorylase, liver form OS=Mus musculus GN	7	4	4.5	97.285	78160000	811
>sp|P05201|AATC_MOUSE Aspartate aminotransferase, cytoplasmic OS=Mus musculus GN=Got1 PE=1 SV=3;>tr|F7ALS6|F7ALS6_MOUSE Aspartate aminotransferase, cytoplasmic (Fragment) OS=Mus musculus GN=Got1 PE=1 SV=1	>sp|P05201|AATC_MOUSE Aspartate aminotransferase, cytoplasmic OS=Mus musculus GN=Got1 PE=1 SV=3	>sp|P05201|AATC_MOUSE Aspartate aminotransferase, cytoplasmic OS=Mus musculus GN=Got1 PE=1 SV=3	2	8	26.9	46.247	78095000	290;318
>tr|Q80ZI9|Q80ZI9_MOUSE WD repeat domain 1 (Fragment) OS=Mus musculus GN=Wdr1 PE=2 SV=1;>tr|Q3U136|Q3U136_MOUSE Putative uncharacterized protein (Fragment) OS=Mus musculus GN=Wdr1 PE=2 SV=1;>sp|O88342|WDR1_MOUSE WD repeat-containing protein 1 OS=Mus musculus GN=Wdr1 PE=1 SV=3;>tr|Q3TJY2|Q3TJY2_MOUSE WD repeat domain 1 OS=Mus musculus GN=Wdr1 PE=1 SV=1;>tr|Q9DBM8|Q9DBM8_MOUSE Putative uncharacteri…	>tr|Q80ZI9|Q80ZI9_MOUSE WD repeat domain 1 (Fragment) OS=Mus musculus GN=Wdr1 PE=2 SV=1;>tr|Q3U136|Q3U136_MOUSE Putative uncharacterized protein (Fragment) OS=Mus musculus GN=Wdr1 PE=2 SV=1;>sp|O88342|WDR1_MOUSE WD repeat-containing protein 1 OS=Mus musculus GN=Wdr1 PE=1 SV=3;>tr|Q3TJY2|Q3TJY2_MOUSE WD repeat domain 1 OS=Mus musculus GN=Wdr1 PE=1 SV=1;>tr|Q9DBM8|Q9DBM8_MOUSE Putative uncharacteri…	>tr|Q80ZI9|Q80ZI9_MOUSE WD repeat domain 1 (Fragment) OS=Mus musculus GN=Wdr1 PE=2 SV=1;>tr|Q3U136|Q3U136_MOUSE Putative uncharacterized protein (Fragment) OS=Mus musculus GN=Wdr1 PE=2 SV=1;>sp|O88342|WDR1_MOUSE WD repeat-containing protein 1 OS=Mus muscul	9	5	11.1	72.113	74386000	172
>sp|Q61548|AP180_MOUSE Clathrin coat assembly protein AP180 OS=Mus musculus GN=Snap91 PE=1 SV=1;>tr|E9QLK9|E9QLK9_MOUSE Clathrin coat assembly protein AP180 OS=Mus musculus GN=Snap91 PE=1 SV=2;>tr|E9QQ05|E9QQ05_MOUSE Clathrin coat assembly protein AP180 OS=Mus musculus GN=Snap91 PE=1 SV=2;>tr|E9Q9A3|E9Q9A3_MOUSE Clathrin coat assembly protein AP180 OS=Mus musculus GN=Snap91 PE=1 SV=2;>tr|Q3UI39|Q…	>sp|Q61548|AP180_MOUSE Clathrin coat assembly protein AP180 OS=Mus musculus GN=Snap91 PE=1 SV=1;>tr|E9QLK9|E9QLK9_MOUSE Clathrin coat assembly protein AP180 OS=Mus musculus GN=Snap91 PE=1 SV=2;>tr|E9QQ05|E9QQ05_MOUSE Clathrin coat assembly protein AP180 OS=Mus musculus GN=Snap91 PE=1 SV=2;>tr|E9Q9A3|E9Q9A3_MOUSE Clathrin coat assembly protein AP180 OS=Mus musculus GN=Snap91 PE=1 SV=2;>tr|Q3UI39|Q…	>sp|Q61548|AP180_MOUSE Clathrin coat assembly protein AP180 OS=Mus musculus GN=Snap91 PE=1 SV=1;>tr|E9QLK9|E9QLK9_MOUSE Clathrin coat assembly protein AP180 OS=Mus musculus GN=Snap91 PE=1 SV=2;>tr|E9QQ05|E9QQ05_MOUSE Clathrin coat assembly protein AP180 OS	8	3	3.7	91.85	72497000	163
>sp|Q99KI0|ACON_MOUSE Aconitate hydratase, mitochondrial OS=Mus musculus GN=Aco2 PE=1 SV=1	>sp|Q99KI0|ACON_MOUSE Aconitate hydratase, mitochondrial OS=Mus musculus GN=Aco2 PE=1 SV=1	>sp|Q99KI0|ACON_MOUSE Aconitate hydratase, mitochondrial OS=Mus musculus GN=Aco2 PE=1 SV=1	1	14	17.1	85.462	71860000	50;233;401;409;521;523;689;700;739
>sp|Q923T9|KCC2G_MOUSE Calcium/calmodulin-dependent protein kinase type II subunit gamma OS=Mus musculus GN=Camk2g PE=1 SV=1;>tr|Q6ZWS7|Q6ZWS7_MOUSE Putative uncharacterized protein OS=Mus musculus GN=Camk2g PE=2 SV=1	>sp|Q923T9|KCC2G_MOUSE Calcium/calmodulin-dependent protein kinase type II subunit gamma OS=Mus musculus GN=Camk2g PE=1 SV=1;>tr|Q6ZWS7|Q6ZWS7_MOUSE Putative uncharacterized protein OS=Mus musculus GN=Camk2g PE=2 SV=1	>sp|Q923T9|KCC2G_MOUSE Calcium/calmodulin-dependent protein kinase type II subunit gamma OS=Mus musculus GN=Camk2g PE=1 SV=1;>tr|Q6ZWS7|Q6ZWS7_MOUSE Putative uncharacterized protein OS=Mus musculus GN=Camk2g PE=2 SV=1	2	5	9.5	59.606	69202000	57;69
>sp|P18872|GNAO_MOUSE Guanine nucleotide-binding protein G(o) subunit alpha OS=Mus musculus GN=Gnao1 PE=1 SV=3;>tr|Q543S2|Q543S2_MOUSE Guanine nucleotide binding protein, alpha o, isoform CRA_b OS=Mus musculus GN=Gnao1 PE=2 SV=1;>tr|D3Z2M7|D3Z2M7_MOUSE Guanine nucleotide-binding protein G(o) subunit alpha (Fragment) OS=Mus musculus GN=Gnao1 PE=1 SV=1;>tr|F7BLT7|F7BLT7_MOUSE Guanine nucleotide-bin…	>sp|P18872|GNAO_MOUSE Guanine nucleotide-binding protein G(o) subunit alpha OS=Mus musculus GN=Gnao1 PE=1 SV=3;>tr|Q543S2|Q543S2_MOUSE Guanine nucleotide binding protein, alpha o, isoform CRA_b OS=Mus musculus GN=Gnao1 PE=2 SV=1;>tr|D3Z2M7|D3Z2M7_MOUSE Guanine nucleotide-binding protein G(o) subunit alpha (Fragment) OS=Mus musculus GN=Gnao1 PE=1 SV=1;>tr|F7BLT7|F7BLT7_MOUSE Guanine nucleotide-bin…	>sp|P18872|GNAO_MOUSE Guanine nucleotide-binding protein G(o) subunit alpha OS=Mus musculus GN=Gnao1 PE=1 SV=3;>tr|Q543S2|Q543S2_MOUSE Guanine nucleotide binding protein, alpha o, isoform CRA_b OS=Mus musculus GN=Gnao1 PE=2 SV=1;>tr|D3Z2M7|D3Z2M7_MOUSE Gua	27	6	16.1	40.084	68368000	105
>sp|Q06185|ATP5I_MOUSE ATP synthase subunit e, mitochondrial OS=Mus musculus GN=Atp5i PE=1 SV=2;>tr|Q5EBI8|Q5EBI8_MOUSE ATP synthase, H+ transporting, mitochondrial F1F0 complex, subunit e OS=Mus musculus GN=Atp5k PE=2 SV=1;>tr|Q8BTB6|Q8BTB6_MOUSE ATP synthase subunit e, mitochondrial OS=Mus musculus GN=Atp5k PE=1 SV=1	>sp|Q06185|ATP5I_MOUSE ATP synthase subunit e, mitochondrial OS=Mus musculus GN=Atp5i PE=1 SV=2;>tr|Q5EBI8|Q5EBI8_MOUSE ATP synthase, H+ transporting, mitochondrial F1F0 complex, subunit e OS=Mus musculus GN=Atp5k PE=2 SV=1;>tr|Q8BTB6|Q8BTB6_MOUSE ATP synthase subunit e, mitochondrial OS=Mus musculus GN=Atp5k PE=1 SV=1	>sp|Q06185|ATP5I_MOUSE ATP synthase subunit e, mitochondrial OS=Mus musculus GN=Atp5i PE=1 SV=2;>tr|Q5EBI8|Q5EBI8_MOUSE ATP synthase, H+ transporting, mitochondrial F1F0 complex, subunit e OS=Mus musculus GN=Atp5k PE=2 SV=1;>tr|Q8BTB6|Q8BTB6_MOUSE ATP synt	3	2	28.2	8.2355	68116000	34
>tr|A2AQR0|A2AQR0_MOUSE Glycerol-3-phosphate dehydrogenase OS=Mus musculus GN=Gpd2 PE=1 SV=1;>sp|Q64521|GPDM_MOUSE Glycerol-3-phosphate dehydrogenase, mitochondrial OS=Mus musculus GN=Gpd2 PE=1 SV=2	>tr|A2AQR0|A2AQR0_MOUSE Glycerol-3-phosphate dehydrogenase OS=Mus musculus GN=Gpd2 PE=1 SV=1;>sp|Q64521|GPDM_MOUSE Glycerol-3-phosphate dehydrogenase, mitochondrial OS=Mus musculus GN=Gpd2 PE=1 SV=2	>tr|A2AQR0|A2AQR0_MOUSE Glycerol-3-phosphate dehydrogenase OS=Mus musculus GN=Gpd2 PE=1 SV=1;>sp|Q64521|GPDM_MOUSE Glycerol-3-phosphate dehydrogenase, mitochondrial OS=Mus musculus GN=Gpd2 PE=1 SV=2	2	5	7.1	82.829	66927000	652
>sp|Q91YT0|NDUV1_MOUSE NADH dehydrogenase [ubiquinone] flavoprotein 1, mitochondrial OS=Mus musculus GN=Ndufv1 PE=1 SV=1;>tr|D3YUM1|D3YUM1_MOUSE NADH dehydrogenase [ubiquinone] flavoprotein 1, mitochondrial OS=Mus musculus GN=Ndufv1 PE=1 SV=1;>tr|D6RG60|D6RG60_MOUSE NADH dehydrogenase [ubiquinone] flavoprotein 1, mitochondrial OS=Mus musculus GN=Ndufv1 PE=1 SV=1;>tr|D3Z1U9|D3Z1U9_MOUSE NADH dehyd…	>sp|Q91YT0|NDUV1_MOUSE NADH dehydrogenase [ubiquinone] flavoprotein 1, mitochondrial OS=Mus musculus GN=Ndufv1 PE=1 SV=1;>tr|D3YUM1|D3YUM1_MOUSE NADH dehydrogenase [ubiquinone] flavoprotein 1, mitochondrial OS=Mus musculus GN=Ndufv1 PE=1 SV=1;>tr|D6RG60|D6RG60_MOUSE NADH dehydrogenase [ubiquinone] flavoprotein 1, mitochondrial OS=Mus musculus GN=Ndufv1 PE=1 SV=1	>sp|Q91YT0|NDUV1_MOUSE NADH dehydrogenase [ubiquinone] flavoprotein 1, mitochondrial OS=Mus musculus GN=Ndufv1 PE=1 SV=1;>tr|D3YUM1|D3YUM1_MOUSE NADH dehydrogenase [ubiquinone] flavoprotein 1, mitochondrial OS=Mus musculus GN=Ndufv1 PE=1 SV=1;>tr|D6RG60|D6	6	9	16.2	50.834	63302000	36;64;71;81;365
>sp|Q9WUM5|SUCA_MOUSE Succinyl-CoA ligase [ADP/GDP-forming] subunit alpha, mitochondrial OS=Mus musculus GN=Suclg1 PE=1 SV=4	>sp|Q9WUM5|SUCA_MOUSE Succinyl-CoA ligase [ADP/GDP-forming] subunit alpha, mitochondrial OS=Mus musculus GN=Suclg1 PE=1 SV=4	>sp|Q9WUM5|SUCA_MOUSE Succinyl-CoA ligase [ADP/GDP-forming] subunit alpha, mitochondrial OS=Mus musculus GN=Suclg1 PE=1 SV=4	1	5	14.2	36.154	62240000	57;105;192
>sp|F6SEU4|SYGP1_MOUSE Ras/Rap GTPase-activating protein SynGAP OS=Mus musculus GN=Syngap1 PE=1 SV=2;>tr|J3QQ18|J3QQ18_MOUSE Ras/Rap GTPase-activating protein SynGAP OS=Mus musculus GN=Syngap1 PE=1 SV=1;>tr|A0A0J9YUM2|A0A0J9YUM2_MOUSE Ras/Rap GTPase-activating protein SynGAP (Fragment) OS=Mus musculus GN=Syngap1 PE=1 SV=1;>tr|A0A0A6YVS6|A0A0A6YVS6_MOUSE Ras/Rap GTPase-activating protein SynGAP (F…	>sp|F6SEU4|SYGP1_MOUSE Ras/Rap GTPase-activating protein SynGAP OS=Mus musculus GN=Syngap1 PE=1 SV=2;>tr|J3QQ18|J3QQ18_MOUSE Ras/Rap GTPase-activating protein SynGAP OS=Mus musculus GN=Syngap1 PE=1 SV=1;>tr|A0A0J9YUM2|A0A0J9YUM2_MOUSE Ras/Rap GTPase-activating protein SynGAP (Fragment) OS=Mus musculus GN=Syngap1 PE=1 SV=1;>tr|A0A0A6YVS6|A0A0A6YVS6_MOUSE Ras/Rap GTPase-activating protein SynGAP (F…	>sp|F6SEU4|SYGP1_MOUSE Ras/Rap GTPase-activating protein SynGAP OS=Mus musculus GN=Syngap1 PE=1 SV=2;>tr|J3QQ18|J3QQ18_MOUSE Ras/Rap GTPase-activating protein SynGAP OS=Mus musculus GN=Syngap1 PE=1 SV=1;>tr|A0A0J9YUM2|A0A0J9YUM2_MOUSE Ras/Rap GTPase-activa	22	8	6	148.24	61583000	710;1080
>tr|Q3UPA3|Q3UPA3_MOUSE Putative uncharacterized protein (Fragment) OS=Mus musculus GN=Gdi2 PE=2 SV=1;>tr|Q3UC72|Q3UC72_MOUSE Putative uncharacterized protein (Fragment) OS=Mus musculus GN=Gdi2 PE=2 SV=1;>sp|Q61598|GDIB_MOUSE Rab GDP dissociation inhibitor beta OS=Mus musculus GN=Gdi2 PE=1 SV=1;>tr|Q3TIY6|Q3TIY6_MOUSE Putative uncharacterized protein OS=Mus musculus GN=Gdi2 PE=2 SV=1;>tr|Q3UUX9|Q…	>tr|Q3UPA3|Q3UPA3_MOUSE Putative uncharacterized protein (Fragment) OS=Mus musculus GN=Gdi2 PE=2 SV=1;>tr|Q3UC72|Q3UC72_MOUSE Putative uncharacterized protein (Fragment) OS=Mus musculus GN=Gdi2 PE=2 SV=1;>sp|Q61598|GDIB_MOUSE Rab GDP dissociation inhibitor beta OS=Mus musculus GN=Gdi2 PE=1 SV=1;>tr|Q3TIY6|Q3TIY6_MOUSE Putative uncharacterized protein OS=Mus musculus GN=Gdi2 PE=2 SV=1;>tr|Q3UUX9|Q…	>tr|Q3UPA3|Q3UPA3_MOUSE Putative uncharacterized protein (Fragment) OS=Mus musculus GN=Gdi2 PE=2 SV=1;>tr|Q3UC72|Q3UC72_MOUSE Putative uncharacterized protein (Fragment) OS=Mus musculus GN=Gdi2 PE=2 SV=1;>sp|Q61598|GDIB_MOUSE Rab GDP dissociation inhibitor	6	4	10	57.736	58955000	231
>sp|P84244|H33_MOUSE Histone H3.3 OS=Mus musculus GN=H3f3a PE=1 SV=2;>tr|E0CZ27|E0CZ27_MOUSE Histone H3 (Fragment) OS=Mus musculus GN=H3f3a PE=3 SV=1;>sp|P02301|H3C_MOUSE Histone H3.3C OS=Mus musculus GN=H3f3c PE=3 SV=3	>sp|P84244|H33_MOUSE Histone H3.3 OS=Mus musculus GN=H3f3a PE=1 SV=2;>tr|E0CZ27|E0CZ27_MOUSE Histone H3 (Fragment) OS=Mus musculus GN=H3f3a PE=3 SV=1;>sp|P02301|H3C_MOUSE Histone H3.3C OS=Mus musculus GN=H3f3c PE=3 SV=3	>sp|P84244|H33_MOUSE Histone H3.3 OS=Mus musculus GN=H3f3a PE=1 SV=2;>tr|E0CZ27|E0CZ27_MOUSE Histone H3 (Fragment) OS=Mus musculus GN=H3f3a PE=3 SV=1;>sp|P02301|H3C_MOUSE Histone H3.3C OS=Mus musculus GN=H3f3c PE=3 SV=3	3	5	41.9	15.328	58806000	19;24
>sp|P48771|CX7A2_MOUSE Cytochrome c oxidase subunit 7A2, mitochondrial OS=Mus musculus GN=Cox7a2 PE=1 SV=2	>sp|P48771|CX7A2_MOUSE Cytochrome c oxidase subunit 7A2, mitochondrial OS=Mus musculus GN=Cox7a2 PE=1 SV=2	>sp|P48771|CX7A2_MOUSE Cytochrome c oxidase subunit 7A2, mitochondrial OS=Mus musculus GN=Cox7a2 PE=1 SV=2	1	3	59	9.2908	56351000	33
>sp|Q60996|2A5G_MOUSE Serine/threonine-protein phosphatase 2A 56 kDa regulatory subunit gamma isoform OS=Mus musculus GN=Ppp2r5c PE=1 SV=2;>tr|Q7TNL5|Q7TNL5_MOUSE Protein phosphatase 2, regulatory subunit B (B56), delta isoform, isoform CRA_a OS=Mus musculus GN=Ppp2r5d PE=2 SV=1;>tr|Q91V89|Q91V89_MOUSE Protein Ppp2r5d OS=Mus musculus GN=Ppp2r5d PE=1 SV=1;>tr|Q99PC9|Q99PC9_MOUSE Protein phosphatas…	>sp|Q60996|2A5G_MOUSE Serine/threonine-protein phosphatase 2A 56 kDa regulatory subunit gamma isoform OS=Mus musculus GN=Ppp2r5c PE=1 SV=2;>tr|Q7TNL5|Q7TNL5_MOUSE Protein phosphatase 2, regulatory subunit B (B56), delta isoform, isoform CRA_a OS=Mus musculus GN=Ppp2r5d PE=2 SV=1;>tr|Q91V89|Q91V89_MOUSE Protein Ppp2r5d OS=Mus musculus GN=Ppp2r5d PE=1 SV=1;>tr|Q99PC9|Q99PC9_MOUSE Protein phosphatas…	>sp|Q60996|2A5G_MOUSE Serine/threonine-protein phosphatase 2A 56 kDa regulatory subunit gamma isoform OS=Mus musculus GN=Ppp2r5c PE=1 SV=2;>tr|Q7TNL5|Q7TNL5_MOUSE Protein phosphatase 2, regulatory subunit B (B56), delta isoform, isoform CRA_a OS=Mus muscul	9	3	6.7	60.824	55036000	192
>sp|P12382|PFKAL_MOUSE ATP-dependent 6-phosphofructokinase, liver type OS=Mus musculus GN=Pfkl PE=1 SV=4;>tr|Q8CD98|Q8CD98_MOUSE Putative uncharacterized protein OS=Mus musculus GN=Pfkl PE=2 SV=1;>tr|Q1LZL7|Q1LZL7_MOUSE Pfkm protein (Fragment) OS=Mus musculus GN=Pfkm PE=2 SV=1;>tr|Q9D255|Q9D255_MOUSE Putative uncharacterized protein OS=Mus musculus GN=Pfkp PE=2 SV=1	>sp|P12382|PFKAL_MOUSE ATP-dependent 6-phosphofructokinase, liver type OS=Mus musculus GN=Pfkl PE=1 SV=4	>sp|P12382|PFKAL_MOUSE ATP-dependent 6-phosphofructokinase, liver type OS=Mus musculus GN=Pfkl PE=1 SV=4	4	6	10	85.359	54094000	726
>tr|Q5DTG0|Q5DTG0_MOUSE Phospholipid-transporting ATPase (Fragment) OS=Mus musculus GN=Atp8a1 PE=2 SV=1;>sp|P70704|AT8A1_MOUSE Phospholipid-transporting ATPase IA OS=Mus musculus GN=Atp8a1 PE=1 SV=2;>tr|A0A0M3HEP7|A0A0M3HEP7_MOUSE Phospholipid-transporting ATPase IA OS=Mus musculus GN=Atp8a1 PE=4 SV=1;>tr|A1L332|A1L332_MOUSE Phospholipid-transporting ATPase OS=Mus musculus GN=Atp8a1 PE=2 SV=1;>tr…	>tr|Q5DTG0|Q5DTG0_MOUSE Phospholipid-transporting ATPase (Fragment) OS=Mus musculus GN=Atp8a1 PE=2 SV=1;>sp|P70704|AT8A1_MOUSE Phospholipid-transporting ATPase IA OS=Mus musculus GN=Atp8a1 PE=1 SV=2;>tr|A0A0M3HEP7|A0A0M3HEP7_MOUSE Phospholipid-transporting ATPase IA OS=Mus musculus GN=Atp8a1 PE=4 SV=1;>tr|A1L332|A1L332_MOUSE Phospholipid-transporting ATPase OS=Mus musculus GN=Atp8a1 PE=2 SV=1;>tr…	>tr|Q5DTG0|Q5DTG0_MOUSE Phospholipid-transporting ATPase (Fragment) OS=Mus musculus GN=Atp8a1 PE=2 SV=1;>sp|P70704|AT8A1_MOUSE Phospholipid-transporting ATPase IA OS=Mus musculus GN=Atp8a1 PE=1 SV=2;>tr|A0A0M3HEP7|A0A0M3HEP7_MOUSE Phospholipid-transporting	11	7	6.9	134.68	53872000	547
>sp|Q91VR2|ATPG_MOUSE ATP synthase subunit gamma, mitochondrial OS=Mus musculus GN=Atp5c1 PE=1 SV=1;>tr|Q3UD06|Q3UD06_MOUSE ATP synthase subunit gamma OS=Mus musculus GN=Atp5c1 PE=1 SV=1;>tr|Q9D9D7|Q9D9D7_MOUSE ATP synthase subunit gamma OS=Mus musculus GN=Atp5c1 PE=2 SV=1;>tr|A2AKU9|A2AKU9_MOUSE ATP synthase subunit gamma OS=Mus musculus GN=Atp5c1 PE=1 SV=1;>tr|Q8C2Q8|Q8C2Q8_MOUSE ATP synthase s…	>sp|Q91VR2|ATPG_MOUSE ATP synthase subunit gamma, mitochondrial OS=Mus musculus GN=Atp5c1 PE=1 SV=1;>tr|Q3UD06|Q3UD06_MOUSE ATP synthase subunit gamma OS=Mus musculus GN=Atp5c1 PE=1 SV=1;>tr|Q9D9D7|Q9D9D7_MOUSE ATP synthase subunit gamma OS=Mus musculus GN=Atp5c1 PE=2 SV=1;>tr|A2AKU9|A2AKU9_MOUSE ATP synthase subunit gamma OS=Mus musculus GN=Atp5c1 PE=1 SV=1;>tr|Q8C2Q8|Q8C2Q8_MOUSE ATP synthase s…	>sp|Q91VR2|ATPG_MOUSE ATP synthase subunit gamma, mitochondrial OS=Mus musculus GN=Atp5c1 PE=1 SV=1;>tr|Q3UD06|Q3UD06_MOUSE ATP synthase subunit gamma OS=Mus musculus GN=Atp5c1 PE=1 SV=1;>tr|Q9D9D7|Q9D9D7_MOUSE ATP synthase subunit gamma OS=Mus musculus GN	10	5	13.8	32.886	52353000	49;154
>sp|P51881|ADT2_MOUSE ADP/ATP translocase 2 OS=Mus musculus GN=Slc25a5 PE=1 SV=3;>tr|Q545A2|Q545A2_MOUSE ADP/ATP translocase 2 OS=Mus musculus GN=Slc25a5 PE=1 SV=1;>tr|B0LAB5|B0LAB5_MOUSE Solute carrier family 25 member 5 (Fragment) OS=Mus musculus GN=Slc25a5 PE=2 SV=1	>sp|P51881|ADT2_MOUSE ADP/ATP translocase 2 OS=Mus musculus GN=Slc25a5 PE=1 SV=3;>tr|Q545A2|Q545A2_MOUSE ADP/ATP translocase 2 OS=Mus musculus GN=Slc25a5 PE=1 SV=1	>sp|P51881|ADT2_MOUSE ADP/ATP translocase 2 OS=Mus musculus GN=Slc25a5 PE=1 SV=3;>tr|Q545A2|Q545A2_MOUSE ADP/ATP translocase 2 OS=Mus musculus GN=Slc25a5 PE=1 SV=1	3	17	55.4	32.931	50428000	23;92;105;163;166
>sp|Q62425|NDUA4_MOUSE Cytochrome c oxidase subunit NDUFA4 OS=Mus musculus GN=Ndufa4 PE=1 SV=2	>sp|Q62425|NDUA4_MOUSE Cytochrome c oxidase subunit NDUFA4 OS=Mus musculus GN=Ndufa4 PE=1 SV=2	>sp|Q62425|NDUA4_MOUSE Cytochrome c oxidase subunit NDUFA4 OS=Mus musculus GN=Ndufa4 PE=1 SV=2	1	3	31.7	9.3267	47969000	10
>sp|Q60597|ODO1_MOUSE 2-oxoglutarate dehydrogenase, mitochondrial OS=Mus musculus GN=Ogdh PE=1 SV=3;>tr|Z4YJV4|Z4YJV4_MOUSE 2-oxoglutarate dehydrogenase, mitochondrial OS=Mus musculus GN=Ogdh PE=1 SV=1;>tr|Q6P8I7|Q6P8I7_MOUSE Ogdh protein OS=Mus musculus GN=Ogdh PE=2 SV=1;>tr|Q5SVY0|Q5SVY0_MOUSE 2-oxoglutarate dehydrogenase, mitochondrial (Fragment) OS=Mus musculus GN=Ogdh PE=1 SV=1;>tr|Q5SVY1|Q5…	>sp|Q60597|ODO1_MOUSE 2-oxoglutarate dehydrogenase, mitochondrial OS=Mus musculus GN=Ogdh PE=1 SV=3;>tr|Z4YJV4|Z4YJV4_MOUSE 2-oxoglutarate dehydrogenase, mitochondrial OS=Mus musculus GN=Ogdh PE=1 SV=1	>sp|Q60597|ODO1_MOUSE 2-oxoglutarate dehydrogenase, mitochondrial OS=Mus musculus GN=Ogdh PE=1 SV=3;>tr|Z4YJV4|Z4YJV4_MOUSE 2-oxoglutarate dehydrogenase, mitochondrial OS=Mus musculus GN=Ogdh PE=1 SV=1	5	7	6.5	116.45	47494000	276;970
>sp|P35802|GPM6A_MOUSE Neuronal membrane glycoprotein M6-a OS=Mus musculus GN=Gpm6a PE=1 SV=1;>tr|Q542P2|Q542P2_MOUSE Glycoprotein m6a, isoform CRA_b OS=Mus musculus GN=Gpm6a PE=1 SV=1;>tr|Q8R1P3|Q8R1P3_MOUSE Gpm6a protein OS=Mus musculus GN=Gpm6a PE=2 SV=1	>sp|P35802|GPM6A_MOUSE Neuronal membrane glycoprotein M6-a OS=Mus musculus GN=Gpm6a PE=1 SV=1;>tr|Q542P2|Q542P2_MOUSE Glycoprotein m6a, isoform CRA_b OS=Mus musculus GN=Gpm6a PE=1 SV=1;>tr|Q8R1P3|Q8R1P3_MOUSE Gpm6a protein OS=Mus musculus GN=Gpm6a PE=2 SV=1	>sp|P35802|GPM6A_MOUSE Neuronal membrane glycoprotein M6-a OS=Mus musculus GN=Gpm6a PE=1 SV=1;>tr|Q542P2|Q542P2_MOUSE Glycoprotein m6a, isoform CRA_b OS=Mus musculus GN=Gpm6a PE=1 SV=1;>tr|Q8R1P3|Q8R1P3_MOUSE Gpm6a protein OS=Mus musculus GN=Gpm6a PE=2 SV=	3	4	10.8	31.149	46907000	250
>sp|Q91VD9|NDUS1_MOUSE NADH-ubiquinone oxidoreductase 75 kDa subunit, mitochondrial OS=Mus musculus GN=Ndufs1 PE=1 SV=2;>tr|Q3UIQ2|Q3UIQ2_MOUSE Putative uncharacterized protein OS=Mus musculus GN=Ndufs1 PE=2 SV=1;>tr|Q3TIU7|Q3TIU7_MOUSE Putative uncharacterized protein OS=Mus musculus GN=Ndufs1 PE=2 SV=1;>tr|A0A087WQR0|A0A087WQR0_MOUSE NADH-ubiquinone oxidoreductase 75 kDa subunit, mitochondrial …	>sp|Q91VD9|NDUS1_MOUSE NADH-ubiquinone oxidoreductase 75 kDa subunit, mitochondrial OS=Mus musculus GN=Ndufs1 PE=1 SV=2;>tr|Q3UIQ2|Q3UIQ2_MOUSE Putative uncharacterized protein OS=Mus musculus GN=Ndufs1 PE=2 SV=1;>tr|Q3TIU7|Q3TIU7_MOUSE Putative uncharacterized protein OS=Mus musculus GN=Ndufs1 PE=2 SV=1	>sp|Q91VD9|NDUS1_MOUSE NADH-ubiquinone oxidoreductase 75 kDa subunit, mitochondrial OS=Mus musculus GN=Ndufs1 PE=1 SV=2;>tr|Q3UIQ2|Q3UIQ2_MOUSE Putative uncharacterized protein OS=Mus musculus GN=Ndufs1 PE=2 SV=1;>tr|Q3TIU7|Q3TIU7_MOUSE Putative uncharacte	6	9	14.9	79.776	45503000	84;108;467;499;709
>sp|Q91V61|SFXN3_MOUSE Sideroflexin-3 OS=Mus musculus GN=Sfxn3 PE=1 SV=1;>tr|Q3U4F0|Q3U4F0_MOUSE Sideroflexin-3 OS=Mus musculus GN=Sfxn3 PE=1 SV=1	>sp|Q91V61|SFXN3_MOUSE Sideroflexin-3 OS=Mus musculus GN=Sfxn3 PE=1 SV=1;>tr|Q3U4F0|Q3U4F0_MOUSE Sideroflexin-3 OS=Mus musculus GN=Sfxn3 PE=1 SV=1	>sp|Q91V61|SFXN3_MOUSE Sideroflexin-3 OS=Mus musculus GN=Sfxn3 PE=1 SV=1;>tr|Q3U4F0|Q3U4F0_MOUSE Sideroflexin-3 OS=Mus musculus GN=Sfxn3 PE=1 SV=1	2	5	14.6	35.406	45272000	169
>sp|P35486|ODPA_MOUSE Pyruvate dehydrogenase E1 component subunit alpha, somatic form, mitochondrial OS=Mus musculus GN=Pdha1 PE=1 SV=1;>tr|Q3UFJ3|Q3UFJ3_MOUSE Pyruvate dehydrogenase E1 component subunit alpha OS=Mus musculus GN=Pdha1 PE=1 SV=1;>sp|P35487|ODPAT_MOUSE Pyruvate dehydrogenase E1 component subunit alpha, testis-specific form, mitochondrial OS=Mus musculus GN=Pdha2 PE=1 SV=1;>tr|Q9D9X…	>sp|P35486|ODPA_MOUSE Pyruvate dehydrogenase E1 component subunit alpha, somatic form, mitochondrial OS=Mus musculus GN=Pdha1 PE=1 SV=1;>tr|Q3UFJ3|Q3UFJ3_MOUSE Pyruvate dehydrogenase E1 component subunit alpha OS=Mus musculus GN=Pdha1 PE=1 SV=1	>sp|P35486|ODPA_MOUSE Pyruvate dehydrogenase E1 component subunit alpha, somatic form, mitochondrial OS=Mus musculus GN=Pdha1 PE=1 SV=1;>tr|Q3UFJ3|Q3UFJ3_MOUSE Pyruvate dehydrogenase E1 component subunit alpha OS=Mus musculus GN=Pdha1 PE=1 SV=1	4	11	21	43.231	44899000	39;63;77;83;244;313;321
>sp|Q9DB41|GHC2_MOUSE Mitochondrial glutamate carrier 2 OS=Mus musculus GN=Slc25a18 PE=1 SV=4	>sp|Q9DB41|GHC2_MOUSE Mitochondrial glutamate carrier 2 OS=Mus musculus GN=Slc25a18 PE=1 SV=4	>sp|Q9DB41|GHC2_MOUSE Mitochondrial glutamate carrier 2 OS=Mus musculus GN=Slc25a18 PE=1 SV=4	1	4	16.9	34.166	44672000	87
>sp|Q8QZT1|THIL_MOUSE Acetyl-CoA acetyltransferase, mitochondrial OS=Mus musculus GN=Acat1 PE=1 SV=1;>tr|Q3TQP7|Q3TQP7_MOUSE Putative uncharacterized protein OS=Mus musculus GN=Acat1 PE=2 SV=1	>sp|Q8QZT1|THIL_MOUSE Acetyl-CoA acetyltransferase, mitochondrial OS=Mus musculus GN=Acat1 PE=1 SV=1;>tr|Q3TQP7|Q3TQP7_MOUSE Putative uncharacterized protein OS=Mus musculus GN=Acat1 PE=2 SV=1	>sp|Q8QZT1|THIL_MOUSE Acetyl-CoA acetyltransferase, mitochondrial OS=Mus musculus GN=Acat1 PE=1 SV=1;>tr|Q3TQP7|Q3TQP7_MOUSE Putative uncharacterized protein OS=Mus musculus GN=Acat1 PE=2 SV=1	2	11	32.1	44.816	44443000	63;75;171;199;227;335;340
>sp|Q3UGR5|HDHD2_MOUSE Haloacid dehalogenase-like hydrolase domain-containing protein 2 OS=Mus musculus GN=Hdhd2 PE=1 SV=2;>tr|D3YZI3|D3YZI3_MOUSE Haloacid dehalogenase-like hydrolase domain-containing protein 2 (Fragment) OS=Mus musculus GN=Hdhd2 PE=1 SV=1;>tr|D3YUN7|D3YUN7_MOUSE Haloacid dehalogenase-like hydrolase domain-containing protein 2 (Fragment) OS=Mus musculus GN=Hdhd2 PE=1 SV=6	>sp|Q3UGR5|HDHD2_MOUSE Haloacid dehalogenase-like hydrolase domain-containing protein 2 OS=Mus musculus GN=Hdhd2 PE=1 SV=2;>tr|D3YZI3|D3YZI3_MOUSE Haloacid dehalogenase-like hydrolase domain-containing protein 2 (Fragment) OS=Mus musculus GN=Hdhd2 PE=1 SV=1;>tr|D3YUN7|D3YUN7_MOUSE Haloacid dehalogenase-like hydrolase domain-containing protein 2 (Fragment) OS=Mus musculus GN=Hdhd2 PE=1 SV=6	>sp|Q3UGR5|HDHD2_MOUSE Haloacid dehalogenase-like hydrolase domain-containing protein 2 OS=Mus musculus GN=Hdhd2 PE=1 SV=2;>tr|D3YZI3|D3YZI3_MOUSE Haloacid dehalogenase-like hydrolase domain-containing protein 2 (Fragment) OS=Mus musculus GN=Hdhd2 PE=1 SV=	3	2	6.9	28.73	43748000	50
>tr|Q3U6P5|Q3U6P5_MOUSE Putative uncharacterized protein OS=Mus musculus GN=Hnrnpc PE=2 SV=1;>sp|Q9Z204|HNRPC_MOUSE Heterogeneous nuclear ribonucleoproteins C1/C2 OS=Mus musculus GN=Hnrnpc PE=1 SV=1	>tr|Q3U6P5|Q3U6P5_MOUSE Putative uncharacterized protein OS=Mus musculus GN=Hnrnpc PE=2 SV=1;>sp|Q9Z204|HNRPC_MOUSE Heterogeneous nuclear ribonucleoproteins C1/C2 OS=Mus musculus GN=Hnrnpc PE=1 SV=1	>tr|Q3U6P5|Q3U6P5_MOUSE Putative uncharacterized protein OS=Mus musculus GN=Hnrnpc PE=2 SV=1;>sp|Q9Z204|HNRPC_MOUSE Heterogeneous nuclear ribonucleoproteins C1/C2 OS=Mus musculus GN=Hnrnpc PE=1 SV=1	2	2	5.4	36.905	41042000	157
>sp|O35526|STX1A_MOUSE Syntaxin-1A OS=Mus musculus GN=Stx1a PE=1 SV=3;>tr|Q497P1|Q497P1_MOUSE Syntaxin 1A (Brain) OS=Mus musculus GN=Stx1a PE=1 SV=1;>tr|Q5D0A4|Q5D0A4_MOUSE Stx1a protein (Fragment) OS=Mus musculus GN=Stx1a PE=2 SV=1;>tr|D6RFB9|D6RFB9_MOUSE Syntaxin-1A OS=Mus musculus GN=Stx1a PE=1 SV=1;>tr|A0A0J9YUA0|A0A0J9YUA0_MOUSE Syntaxin-1A (Fragment) OS=Mus musculus GN=Stx1a PE=1 SV=1	>sp|O35526|STX1A_MOUSE Syntaxin-1A OS=Mus musculus GN=Stx1a PE=1 SV=3;>tr|Q497P1|Q497P1_MOUSE Syntaxin 1A (Brain) OS=Mus musculus GN=Stx1a PE=1 SV=1;>tr|Q5D0A4|Q5D0A4_MOUSE Stx1a protein (Fragment) OS=Mus musculus GN=Stx1a PE=2 SV=1;>tr|D6RFB9|D6RFB9_MOUSE Syntaxin-1A OS=Mus musculus GN=Stx1a PE=1 SV=1;>tr|A0A0J9YUA0|A0A0J9YUA0_MOUSE Syntaxin-1A (Fragment) OS=Mus musculus GN=Stx1a PE=1 SV=1	>sp|O35526|STX1A_MOUSE Syntaxin-1A OS=Mus musculus GN=Stx1a PE=1 SV=3;>tr|Q497P1|Q497P1_MOUSE Syntaxin 1A (Brain) OS=Mus musculus GN=Stx1a PE=1 SV=1;>tr|Q5D0A4|Q5D0A4_MOUSE Stx1a protein (Fragment) OS=Mus musculus GN=Stx1a PE=2 SV=1;>tr|D6RFB9|D6RFB9_MOUSE	5	5	16.3	33.054	40657000	55;256
>sp|Q9D8W7|OCAD2_MOUSE OCIA domain-containing protein 2 OS=Mus musculus GN=Ociad2 PE=1 SV=1;>tr|A0A0J9YU56|A0A0J9YU56_MOUSE OCIA domain-containing protein 2 OS=Mus musculus GN=Ociad2 PE=1 SV=1;>tr|A0A0J9YUI7|A0A0J9YUI7_MOUSE OCIA domain-containing protein 2 (Fragment) OS=Mus musculus GN=Ociad2 PE=1 SV=1	>sp|Q9D8W7|OCAD2_MOUSE OCIA domain-containing protein 2 OS=Mus musculus GN=Ociad2 PE=1 SV=1;>tr|A0A0J9YU56|A0A0J9YU56_MOUSE OCIA domain-containing protein 2 OS=Mus musculus GN=Ociad2 PE=1 SV=1;>tr|A0A0J9YUI7|A0A0J9YUI7_MOUSE OCIA domain-containing protein 2 (Fragment) OS=Mus musculus GN=Ociad2 PE=1 SV=1	>sp|Q9D8W7|OCAD2_MOUSE OCIA domain-containing protein 2 OS=Mus musculus GN=Ociad2 PE=1 SV=1;>tr|A0A0J9YU56|A0A0J9YU56_MOUSE OCIA domain-containing protein 2 OS=Mus musculus GN=Ociad2 PE=1 SV=1;>tr|A0A0J9YUI7|A0A0J9YUI7_MOUSE OCIA domain-containing protein	3	2	22.1	16.925	37435000	41
>sp|Q9D855|QCR7_MOUSE Cytochrome b-c1 complex subunit 7 OS=Mus musculus GN=Uqcrb PE=1 SV=3;>tr|Q9CQB4|Q9CQB4_MOUSE Cytochrome b-c1 complex subunit 7 OS=Mus musculus GN=Uqcrb PE=1 SV=1	>sp|Q9D855|QCR7_MOUSE Cytochrome b-c1 complex subunit 7 OS=Mus musculus GN=Uqcrb PE=1 SV=3;>tr|Q9CQB4|Q9CQB4_MOUSE Cytochrome b-c1 complex subunit 7 OS=Mus musculus GN=Uqcrb PE=1 SV=1	>sp|Q9D855|QCR7_MOUSE Cytochrome b-c1 complex subunit 7 OS=Mus musculus GN=Uqcrb PE=1 SV=3;>tr|Q9CQB4|Q9CQB4_MOUSE Cytochrome b-c1 complex subunit 7 OS=Mus musculus GN=Uqcrb PE=1 SV=1	2	6	42.3	13.527	37079000	12;19;88;96
>sp|Q76MZ3|2AAA_MOUSE Serine/threonine-protein phosphatase 2A 65 kDa regulatory subunit A alpha isoform OS=Mus musculus GN=Ppp2r1a PE=1 SV=3;>tr|Q7TMX2|Q7TMX2_MOUSE Protein phosphatase 2 (Formerly 2A), regulatory subunit A (PR 65), alpha isoform OS=Mus musculus GN=Ppp2r1a PE=2 SV=1;>tr|Q8C2E1|Q8C2E1_MOUSE Putative uncharacterized protein OS=Mus musculus GN=Ppp2r1a PE=2 SV=1;>tr|G3UWS4|G3UWS4_MOUS…	>sp|Q76MZ3|2AAA_MOUSE Serine/threonine-protein phosphatase 2A 65 kDa regulatory subunit A alpha isoform OS=Mus musculus GN=Ppp2r1a PE=1 SV=3;>tr|Q7TMX2|Q7TMX2_MOUSE Protein phosphatase 2 (Formerly 2A), regulatory subunit A (PR 65), alpha isoform OS=Mus musculus GN=Ppp2r1a PE=2 SV=1;>tr|Q8C2E1|Q8C2E1_MOUSE Putative uncharacterized protein OS=Mus musculus GN=Ppp2r1a PE=2 SV=1	>sp|Q76MZ3|2AAA_MOUSE Serine/threonine-protein phosphatase 2A 65 kDa regulatory subunit A alpha isoform OS=Mus musculus GN=Ppp2r1a PE=1 SV=3;>tr|Q7TMX2|Q7TMX2_MOUSE Protein phosphatase 2 (Formerly 2A), regulatory subunit A (PR 65), alpha isoform OS=Mus mus	12	5	9.8	65.322	35572000	472
>tr|Q91VA7|Q91VA7_MOUSE Isocitrate dehydrogenase [NAD] subunit, mitochondrial OS=Mus musculus GN=Idh3b PE=1 SV=1	>tr|Q91VA7|Q91VA7_MOUSE Isocitrate dehydrogenase [NAD] subunit, mitochondrial OS=Mus musculus GN=Idh3b PE=1 SV=1	>tr|Q91VA7|Q91VA7_MOUSE Isocitrate dehydrogenase [NAD] subunit, mitochondrial OS=Mus musculus GN=Idh3b PE=1 SV=1	1	8	13.3	42.194	34371000	145;198;206;217
>sp|Q6PB66|LPPRC_MOUSE Leucine-rich PPR motif-containing protein, mitochondrial OS=Mus musculus GN=Lrpprc PE=1 SV=2	>sp|Q6PB66|LPPRC_MOUSE Leucine-rich PPR motif-containing protein, mitochondrial OS=Mus musculus GN=Lrpprc PE=1 SV=2	>sp|Q6PB66|LPPRC_MOUSE Leucine-rich PPR motif-containing protein, mitochondrial OS=Mus musculus GN=Lrpprc PE=1 SV=2	1	3	2.7	156.61	33919000	462
>sp|Q9DB20|ATPO_MOUSE ATP synthase subunit O, mitochondrial OS=Mus musculus GN=Atp5o PE=1 SV=1;>tr|Q3THG0|Q3THG0_MOUSE Putative uncharacterized protein OS=Mus musculus GN=Atp5o PE=2 SV=1;>tr|Q3TF25|Q3TF25_MOUSE Putative uncharacterized protein OS=Mus musculus GN=Atp5o PE=2 SV=1;>tr|F7D3P8|F7D3P8_MOUSE ATP synthase subunit O, mitochondrial (Fragment) OS=Mus musculus GN=Atp5o PE=1 SV=6;>tr|F6XVM5|F…	>sp|Q9DB20|ATPO_MOUSE ATP synthase subunit O, mitochondrial OS=Mus musculus GN=Atp5o PE=1 SV=1;>tr|Q3THG0|Q3THG0_MOUSE Putative uncharacterized protein OS=Mus musculus GN=Atp5o PE=2 SV=1;>tr|Q3TF25|Q3TF25_MOUSE Putative uncharacterized protein OS=Mus musculus GN=Atp5o PE=2 SV=1	>sp|Q9DB20|ATPO_MOUSE ATP synthase subunit O, mitochondrial OS=Mus musculus GN=Atp5o PE=1 SV=1;>tr|Q3THG0|Q3THG0_MOUSE Putative uncharacterized protein OS=Mus musculus GN=Atp5o PE=2 SV=1;>tr|Q3TF25|Q3TF25_MOUSE Putative uncharacterized protein OS=Mus muscu	5	13	54.9	23.363	33902000	54;60;70;100;158;162;172;192;199
>sp|Q80XN0|BDH_MOUSE D-beta-hydroxybutyrate dehydrogenase, mitochondrial OS=Mus musculus GN=Bdh1 PE=1 SV=2;>tr|D3Z2Y8|D3Z2Y8_MOUSE D-beta-hydroxybutyrate dehydrogenase, mitochondrial (Fragment) OS=Mus musculus GN=Bdh1 PE=1 SV=1;>tr|A1E283|A1E283_MOUSE 3-hydroxybutyrate dehydrogenase (Fragment) OS=Mus musculus GN=Bdh1 PE=2 SV=1	>sp|Q80XN0|BDH_MOUSE D-beta-hydroxybutyrate dehydrogenase, mitochondrial OS=Mus musculus GN=Bdh1 PE=1 SV=2;>tr|D3Z2Y8|D3Z2Y8_MOUSE D-beta-hydroxybutyrate dehydrogenase, mitochondrial (Fragment) OS=Mus musculus GN=Bdh1 PE=1 SV=1	>sp|Q80XN0|BDH_MOUSE D-beta-hydroxybutyrate dehydrogenase, mitochondrial OS=Mus musculus GN=Bdh1 PE=1 SV=2;>tr|D3Z2Y8|D3Z2Y8_MOUSE D-beta-hydroxybutyrate dehydrogenase, mitochondrial (Fragment) OS=Mus musculus GN=Bdh1 PE=1 SV=1	3	3	7.3	38.299	33750000	258
>tr|Q3TLP8|Q3TLP8_MOUSE RAS-related C3 botulinum substrate 1, isoform CRA_a OS=Mus musculus GN=Rac1 PE=1 SV=1;>sp|P63001|RAC1_MOUSE Ras-related C3 botulinum toxin substrate 1 OS=Mus musculus GN=Rac1 PE=1 SV=1;>tr|K7Q7T7|K7Q7T7_MOUSE RAS-related C3 botulinum substrate 1 OS=Mus musculus GN=Rac1 PE=1 SV=1;>tr|Q8BPG5|Q8BPG5_MOUSE Putative uncharacterized protein OS=Mus musculus GN=Rac1 PE=2 SV=1;>tr|…	>tr|Q3TLP8|Q3TLP8_MOUSE RAS-related C3 botulinum substrate 1, isoform CRA_a OS=Mus musculus GN=Rac1 PE=1 SV=1;>sp|P63001|RAC1_MOUSE Ras-related C3 botulinum toxin substrate 1 OS=Mus musculus GN=Rac1 PE=1 SV=1;>tr|K7Q7T7|K7Q7T7_MOUSE RAS-related C3 botulinum substrate 1 OS=Mus musculus GN=Rac1 PE=1 SV=1;>tr|Q8BPG5|Q8BPG5_MOUSE Putative uncharacterized protein OS=Mus musculus GN=Rac1 PE=2 SV=1;>tr|…	>tr|Q3TLP8|Q3TLP8_MOUSE RAS-related C3 botulinum substrate 1, isoform CRA_a OS=Mus musculus GN=Rac1 PE=1 SV=1;>sp|P63001|RAC1_MOUSE Ras-related C3 botulinum toxin substrate 1 OS=Mus musculus GN=Rac1 PE=1 SV=1;>tr|K7Q7T7|K7Q7T7_MOUSE RAS-related C3 botulinu	11	3	19.4	23.432	32058000	172
>tr|Q3TG92|Q3TG92_MOUSE Putative uncharacterized protein OS=Mus musculus GN=Actc1 PE=2 SV=1;>sp|P68033|ACTC_MOUSE Actin, alpha cardiac muscle 1 OS=Mus musculus GN=Actc1 PE=1 SV=1;>sp|P68134|ACTS_MOUSE Actin, alpha skeletal muscle OS=Mus musculus GN=Acta1 PE=1 SV=1;>tr|Q3UIJ3|Q3UIJ3_MOUSE Putative uncharacterized protein OS=Mus musculus GN=Actc1 PE=2 SV=1;>tr|Q497E4|Q497E4_MOUSE Actin, alpha cardi…	>tr|Q3TG92|Q3TG92_MOUSE Putative uncharacterized protein OS=Mus musculus GN=Actc1 PE=2 SV=1;>sp|P68033|ACTC_MOUSE Actin, alpha cardiac muscle 1 OS=Mus musculus GN=Actc1 PE=1 SV=1;>sp|P68134|ACTS_MOUSE Actin, alpha skeletal muscle OS=Mus musculus GN=Acta1 PE=1 SV=1;>tr|Q3UIJ3|Q3UIJ3_MOUSE Putative uncharacterized protein OS=Mus musculus GN=Actc1 PE=2 SV=1;>tr|Q497E4|Q497E4_MOUSE Actin, alpha cardi…	>tr|Q3TG92|Q3TG92_MOUSE Putative uncharacterized protein OS=Mus musculus GN=Actc1 PE=2 SV=1;>sp|P68033|ACTC_MOUSE Actin, alpha cardiac muscle 1 OS=Mus musculus GN=Actc1 PE=1 SV=1;>sp|P68134|ACTS_MOUSE Actin, alpha skeletal muscle OS=Mus musculus GN=Acta1 P	19	14	36.1	42.047	31663000	63;328
>sp|P84228|H32_MOUSE Histone H3.2 OS=Mus musculus GN=Hist1h3b PE=1 SV=2;>tr|B9EI85|B9EI85_MOUSE Histone H3 OS=Mus musculus GN=Hist2h3b PE=1 SV=1;>tr|A1L0U3|A1L0U3_MOUSE Histone H3 (Fragment) OS=Mus musculus GN=Hist1h3e PE=2 SV=1;>sp|P68433|H31_MOUSE Histone H3.1 OS=Mus musculus GN=Hist1h3a PE=1 SV=2;>tr|A1L0V4|A1L0V4_MOUSE Histone H3 (Fragment) OS=Mus musculus GN=Hist1h3i PE=2 SV=1;>tr|F8WI35|F8W…	>sp|P84228|H32_MOUSE Histone H3.2 OS=Mus musculus GN=Hist1h3b PE=1 SV=2;>tr|B9EI85|B9EI85_MOUSE Histone H3 OS=Mus musculus GN=Hist2h3b PE=1 SV=1;>tr|A1L0U3|A1L0U3_MOUSE Histone H3 (Fragment) OS=Mus musculus GN=Hist1h3e PE=2 SV=1;>sp|P68433|H31_MOUSE Histone H3.1 OS=Mus musculus GN=Hist1h3a PE=1 SV=2;>tr|A1L0V4|A1L0V4_MOUSE Histone H3 (Fragment) OS=Mus musculus GN=Hist1h3i PE=2 SV=1;>tr|F8WI35|F8W…	>sp|P84228|H32_MOUSE Histone H3.2 OS=Mus musculus GN=Hist1h3b PE=1 SV=2;>tr|B9EI85|B9EI85_MOUSE Histone H3 OS=Mus musculus GN=Hist2h3b PE=1 SV=1;>tr|A1L0U3|A1L0U3_MOUSE Histone H3 (Fragment) OS=Mus musculus GN=Hist1h3e PE=2 SV=1;>sp|P68433|H31_MOUSE Histon	8	5	41.9	15.388	30691000	19;24
>sp|Q7TQI3|OTUB1_MOUSE Ubiquitin thioesterase OTUB1 OS=Mus musculus GN=Otub1 PE=1 SV=2;>tr|D3YWF6|D3YWF6_MOUSE Ubiquitin thioesterase OTUB1 OS=Mus musculus GN=Otub1 PE=1 SV=1;>tr|D3Z7K0|D3Z7K0_MOUSE Ubiquitin thioesterase OTUB1 (Fragment) OS=Mus musculus GN=Otub1 PE=1 SV=1	>sp|Q7TQI3|OTUB1_MOUSE Ubiquitin thioesterase OTUB1 OS=Mus musculus GN=Otub1 PE=1 SV=2;>tr|D3YWF6|D3YWF6_MOUSE Ubiquitin thioesterase OTUB1 OS=Mus musculus GN=Otub1 PE=1 SV=1;>tr|D3Z7K0|D3Z7K0_MOUSE Ubiquitin thioesterase OTUB1 (Fragment) OS=Mus musculus GN=Otub1 PE=1 SV=1	>sp|Q7TQI3|OTUB1_MOUSE Ubiquitin thioesterase OTUB1 OS=Mus musculus GN=Otub1 PE=1 SV=2;>tr|D3YWF6|D3YWF6_MOUSE Ubiquitin thioesterase OTUB1 OS=Mus musculus GN=Otub1 PE=1 SV=1;>tr|D3Z7K0|D3Z7K0_MOUSE Ubiquitin thioesterase OTUB1 (Fragment) OS=Mus musculus G	3	4	17.3	31.27	30435000	115
>sp|Q9CPP6|NDUA5_MOUSE NADH dehydrogenase [ubiquinone] 1 alpha subcomplex subunit 5 OS=Mus musculus GN=Ndufa5 PE=1 SV=3;>tr|Q9CX78|Q9CX78_MOUSE Putative uncharacterized protein OS=Mus musculus GN=Ndufa5 PE=2 SV=1	>sp|Q9CPP6|NDUA5_MOUSE NADH dehydrogenase [ubiquinone] 1 alpha subcomplex subunit 5 OS=Mus musculus GN=Ndufa5 PE=1 SV=3;>tr|Q9CX78|Q9CX78_MOUSE Putative uncharacterized protein OS=Mus musculus GN=Ndufa5 PE=2 SV=1	>sp|Q9CPP6|NDUA5_MOUSE NADH dehydrogenase [ubiquinone] 1 alpha subcomplex subunit 5 OS=Mus musculus GN=Ndufa5 PE=1 SV=3;>tr|Q9CX78|Q9CX78_MOUSE Putative uncharacterized protein OS=Mus musculus GN=Ndufa5 PE=2 SV=1	2	2	14.7	13.36	29266000	36
>sp|Q9WV02|RBMX_MOUSE RNA-binding motif protein, X chromosome OS=Mus musculus GN=Rbmx PE=1 SV=1;>sp|Q91VM5|RMXL1_MOUSE RNA binding motif protein, X-linked-like-1 OS=Mus musculus GN=Rbmxl1 PE=2 SV=1;>tr|A2AFI3|A2AFI3_MOUSE RNA binding motif protein, X chromosome, isoform CRA_b OS=Mus musculus GN=Rbmx PE=1 SV=1;>tr|S4R1F6|S4R1F6_MOUSE RNA binding motif protein, X chromosome, isoform CRA_a OS=Mus mu…	>sp|Q9WV02|RBMX_MOUSE RNA-binding motif protein, X chromosome OS=Mus musculus GN=Rbmx PE=1 SV=1;>sp|Q91VM5|RMXL1_MOUSE RNA binding motif protein, X-linked-like-1 OS=Mus musculus GN=Rbmxl1 PE=2 SV=1;>tr|A2AFI3|A2AFI3_MOUSE RNA binding motif protein, X chromosome, isoform CRA_b OS=Mus musculus GN=Rbmx PE=1 SV=1;>tr|S4R1F6|S4R1F6_MOUSE RNA binding motif protein, X chromosome, isoform CRA_a OS=Mus mu…	>sp|Q9WV02|RBMX_MOUSE RNA-binding motif protein, X chromosome OS=Mus musculus GN=Rbmx PE=1 SV=1;>sp|Q91VM5|RMXL1_MOUSE RNA binding motif protein, X-linked-like-1 OS=Mus musculus GN=Rbmxl1 PE=2 SV=1;>tr|A2AFI3|A2AFI3_MOUSE RNA binding motif protein, X chrom	5	2	5.4	42.3	29139000	150
>sp|Q9JLZ3|AUHM_MOUSE Methylglutaconyl-CoA hydratase, mitochondrial OS=Mus musculus GN=Auh PE=1 SV=1;>tr|F6R307|F6R307_MOUSE Methylglutaconyl-CoA hydratase, mitochondrial (Fragment) OS=Mus musculus GN=Auh PE=1 SV=1;>tr|F6RT60|F6RT60_MOUSE Methylglutaconyl-CoA hydratase, mitochondrial (Fragment) OS=Mus musculus GN=Auh PE=1 SV=1;>tr|E9QMT1|E9QMT1_MOUSE Methylglutaconyl-CoA hydratase, mitochondrial …	>sp|Q9JLZ3|AUHM_MOUSE Methylglutaconyl-CoA hydratase, mitochondrial OS=Mus musculus GN=Auh PE=1 SV=1;>tr|F6R307|F6R307_MOUSE Methylglutaconyl-CoA hydratase, mitochondrial (Fragment) OS=Mus musculus GN=Auh PE=1 SV=1;>tr|F6RT60|F6RT60_MOUSE Methylglutaconyl-CoA hydratase, mitochondrial (Fragment) OS=Mus musculus GN=Auh PE=1 SV=1;>tr|E9QMT1|E9QMT1_MOUSE Methylglutaconyl-CoA hydratase, mitochondrial …	>sp|Q9JLZ3|AUHM_MOUSE Methylglutaconyl-CoA hydratase, mitochondrial OS=Mus musculus GN=Auh PE=1 SV=1;>tr|F6R307|F6R307_MOUSE Methylglutaconyl-CoA hydratase, mitochondrial (Fragment) OS=Mus musculus GN=Auh PE=1 SV=1;>tr|F6RT60|F6RT60_MOUSE Methylglutaconyl-	6	6	20.1	33.395	28556000	84;88;135;179;186
>tr|Q3TIE8|Q3TIE8_MOUSE Dihydrolipoyl dehydrogenase OS=Mus musculus GN=Dld PE=2 SV=1;>sp|O08749|DLDH_MOUSE Dihydrolipoyl dehydrogenase, mitochondrial OS=Mus musculus GN=Dld PE=1 SV=2	>tr|Q3TIE8|Q3TIE8_MOUSE Dihydrolipoyl dehydrogenase OS=Mus musculus GN=Dld PE=2 SV=1;>sp|O08749|DLDH_MOUSE Dihydrolipoyl dehydrogenase, mitochondrial OS=Mus musculus GN=Dld PE=1 SV=2	>tr|Q3TIE8|Q3TIE8_MOUSE Dihydrolipoyl dehydrogenase OS=Mus musculus GN=Dld PE=2 SV=1;>sp|O08749|DLDH_MOUSE Dihydrolipoyl dehydrogenase, mitochondrial OS=Mus musculus GN=Dld PE=1 SV=2	2	11	20.2	54.598	27722000	66;122;132;143;277;410;420
>sp|Q8BIJ6|SYIM_MOUSE Isoleucine--tRNA ligase, mitochondrial OS=Mus musculus GN=Iars2 PE=1 SV=1;>tr|E9PWN2|E9PWN2_MOUSE Isoleucine--tRNA ligase, mitochondrial OS=Mus musculus GN=Iars2 PE=1 SV=1;>tr|E9PWN3|E9PWN3_MOUSE Isoleucine--tRNA ligase, mitochondrial OS=Mus musculus GN=Iars2 PE=1 SV=1;>tr|Q8BIL6|Q8BIL6_MOUSE Putative uncharacterized protein OS=Mus musculus GN=Iars2 PE=2 SV=1;>tr|Q8R2M5|Q8R2…	>sp|Q8BIJ6|SYIM_MOUSE Isoleucine--tRNA ligase, mitochondrial OS=Mus musculus GN=Iars2 PE=1 SV=1;>tr|E9PWN2|E9PWN2_MOUSE Isoleucine--tRNA ligase, mitochondrial OS=Mus musculus GN=Iars2 PE=1 SV=1;>tr|E9PWN3|E9PWN3_MOUSE Isoleucine--tRNA ligase, mitochondrial OS=Mus musculus GN=Iars2 PE=1 SV=1;>tr|Q8BIL6|Q8BIL6_MOUSE Putative uncharacterized protein OS=Mus musculus GN=Iars2 PE=2 SV=1	>sp|Q8BIJ6|SYIM_MOUSE Isoleucine--tRNA ligase, mitochondrial OS=Mus musculus GN=Iars2 PE=1 SV=1;>tr|E9PWN2|E9PWN2_MOUSE Isoleucine--tRNA ligase, mitochondrial OS=Mus musculus GN=Iars2 PE=1 SV=1;>tr|E9PWN3|E9PWN3_MOUSE Isoleucine--tRNA ligase, mitochondrial	7	7	7.6	112.8	26854000	74;194;241;500;725
>sp|Q8CAQ8|MIC60_MOUSE MICOS complex subunit Mic60 OS=Mus musculus GN=Immt PE=1 SV=1;>tr|Q3TVZ5|Q3TVZ5_MOUSE Putative uncharacterized protein OS=Mus musculus GN=Immt PE=2 SV=1;>tr|Q3U7N2|Q3U7N2_MOUSE Putative uncharacterized protein OS=Mus musculus GN=Immt PE=2 SV=1;>tr|E9Q800|E9Q800_MOUSE MICOS complex subunit Mic60 OS=Mus musculus GN=Immt PE=1 SV=1;>tr|Q3TEY5|Q3TEY5_MOUSE Putative uncharacteriz…	>sp|Q8CAQ8|MIC60_MOUSE MICOS complex subunit Mic60 OS=Mus musculus GN=Immt PE=1 SV=1;>tr|Q3TVZ5|Q3TVZ5_MOUSE Putative uncharacterized protein OS=Mus musculus GN=Immt PE=2 SV=1;>tr|Q3U7N2|Q3U7N2_MOUSE Putative uncharacterized protein OS=Mus musculus GN=Immt PE=2 SV=1;>tr|E9Q800|E9Q800_MOUSE MICOS complex subunit Mic60 OS=Mus musculus GN=Immt PE=1 SV=1;>tr|Q3TEY5|Q3TEY5_MOUSE Putative uncharacteriz…	>sp|Q8CAQ8|MIC60_MOUSE MICOS complex subunit Mic60 OS=Mus musculus GN=Immt PE=1 SV=1;>tr|Q3TVZ5|Q3TVZ5_MOUSE Putative uncharacterized protein OS=Mus musculus GN=Immt PE=2 SV=1;>tr|Q3U7N2|Q3U7N2_MOUSE Putative uncharacterized protein OS=Mus musculus GN=Immt	12	5	7	83.899	26620000	450
>sp|Q3UMR5|MCU_MOUSE Calcium uniporter protein, mitochondrial OS=Mus musculus GN=Mcu PE=1 SV=2	>sp|Q3UMR5|MCU_MOUSE Calcium uniporter protein, mitochondrial OS=Mus musculus GN=Mcu PE=1 SV=2	>sp|Q3UMR5|MCU_MOUSE Calcium uniporter protein, mitochondrial OS=Mus musculus GN=Mcu PE=1 SV=2	1	5	12.9	39.681	25959000	210;218;315;331
>sp|P62242|RS8_MOUSE 40S ribosomal protein S8 OS=Mus musculus GN=Rps8 PE=1 SV=2;>tr|Q497E9|Q497E9_MOUSE 40S ribosomal protein S8 OS=Mus musculus GN=Rps8 PE=1 SV=1;>tr|Q5M9L9|Q5M9L9_MOUSE 40S ribosomal protein S8 OS=Mus musculus GN=Rps8 PE=2 SV=1;>tr|Q3UA25|Q3UA25_MOUSE 40S ribosomal protein S8 (Fragment) OS=Mus musculus GN=Rps8 PE=2 SV=1;>tr|Q9CQW4|Q9CQW4_MOUSE 40S ribosomal protein S8 (Fragment)…	>sp|P62242|RS8_MOUSE 40S ribosomal protein S8 OS=Mus musculus GN=Rps8 PE=1 SV=2;>tr|Q497E9|Q497E9_MOUSE 40S ribosomal protein S8 OS=Mus musculus GN=Rps8 PE=1 SV=1;>tr|Q5M9L9|Q5M9L9_MOUSE 40S ribosomal protein S8 OS=Mus musculus GN=Rps8 PE=2 SV=1;>tr|Q3UA25|Q3UA25_MOUSE 40S ribosomal protein S8 (Fragment) OS=Mus musculus GN=Rps8 PE=2 SV=1;>tr|Q9CQW4|Q9CQW4_MOUSE 40S ribosomal protein S8 (Fragment)…	>sp|P62242|RS8_MOUSE 40S ribosomal protein S8 OS=Mus musculus GN=Rps8 PE=1 SV=2;>tr|Q497E9|Q497E9_MOUSE 40S ribosomal protein S8 OS=Mus musculus GN=Rps8 PE=1 SV=1;>tr|Q5M9L9|Q5M9L9_MOUSE 40S ribosomal protein S8 OS=Mus musculus GN=Rps8 PE=2 SV=1;>tr|Q3UA25	7	2	12.5	24.205	25401000	128
>sp|Q8BH95|ECHM_MOUSE Enoyl-CoA hydratase, mitochondrial OS=Mus musculus GN=Echs1 PE=1 SV=1;>tr|F6T930|F6T930_MOUSE Enoyl-CoA hydratase, mitochondrial (Fragment) OS=Mus musculus GN=Echs1 PE=1 SV=1;>tr|Q8BU95|Q8BU95_MOUSE Enoyl Coenzyme A hydratase, short chain, 1, mitochondrial, isoform CRA_c OS=Mus musculus GN=Echs1 PE=2 SV=1	>sp|Q8BH95|ECHM_MOUSE Enoyl-CoA hydratase, mitochondrial OS=Mus musculus GN=Echs1 PE=1 SV=1;>tr|F6T930|F6T930_MOUSE Enoyl-CoA hydratase, mitochondrial (Fragment) OS=Mus musculus GN=Echs1 PE=1 SV=1;>tr|Q8BU95|Q8BU95_MOUSE Enoyl Coenzyme A hydratase, short chain, 1, mitochondrial, isoform CRA_c OS=Mus musculus GN=Echs1 PE=2 SV=1	>sp|Q8BH95|ECHM_MOUSE Enoyl-CoA hydratase, mitochondrial OS=Mus musculus GN=Echs1 PE=1 SV=1;>tr|F6T930|F6T930_MOUSE Enoyl-CoA hydratase, mitochondrial (Fragment) OS=Mus musculus GN=Echs1 PE=1 SV=1;>tr|Q8BU95|Q8BU95_MOUSE Enoyl Coenzyme A hydratase, short c	3	5	21.7	31.474	25196000	101;228
>tr|Q8CHG1|Q8CHG1_MOUSE MKIAA0369 protein (Fragment) OS=Mus musculus GN=Dclk1 PE=2 SV=1;>sp|Q9JLM8|DCLK1_MOUSE Serine/threonine-protein kinase DCLK1 OS=Mus musculus GN=Dclk1 PE=1 SV=1;>tr|A3KN70|A3KN70_MOUSE Dclk1 protein OS=Mus musculus GN=Dclk1 PE=2 SV=1;>tr|A0A0G2JGQ6|A0A0G2JGQ6_MOUSE Serine/threonine-protein kinase DCLK1 OS=Mus musculus GN=Dclk1 PE=1 SV=1;>tr|Q9JLM7|Q9JLM7_MOUSE Double cortin…	>tr|Q8CHG1|Q8CHG1_MOUSE MKIAA0369 protein (Fragment) OS=Mus musculus GN=Dclk1 PE=2 SV=1;>sp|Q9JLM8|DCLK1_MOUSE Serine/threonine-protein kinase DCLK1 OS=Mus musculus GN=Dclk1 PE=1 SV=1;>tr|A3KN70|A3KN70_MOUSE Dclk1 protein OS=Mus musculus GN=Dclk1 PE=2 SV=1;>tr|A0A0G2JGQ6|A0A0G2JGQ6_MOUSE Serine/threonine-protein kinase DCLK1 OS=Mus musculus GN=Dclk1 PE=1 SV=1;>tr|Q9JLM7|Q9JLM7_MOUSE Double cortin…	>tr|Q8CHG1|Q8CHG1_MOUSE MKIAA0369 protein (Fragment) OS=Mus musculus GN=Dclk1 PE=2 SV=1;>sp|Q9JLM8|DCLK1_MOUSE Serine/threonine-protein kinase DCLK1 OS=Mus musculus GN=Dclk1 PE=1 SV=1;>tr|A3KN70|A3KN70_MOUSE Dclk1 protein OS=Mus musculus GN=Dclk1 PE=2 SV=1	18	5	5.4	87.402	25019000	106
>sp|P70404|IDHG1_MOUSE Isocitrate dehydrogenase [NAD] subunit gamma 1, mitochondrial OS=Mus musculus GN=Idh3g PE=1 SV=1;>tr|Q3TGZ3|Q3TGZ3_MOUSE Isocitrate dehydrogenase [NAD] subunit, mitochondrial OS=Mus musculus GN=Idh3g PE=1 SV=1;>tr|Q3TKM5|Q3TKM5_MOUSE Isocitrate dehydrogenase [NAD] subunit, mitochondrial OS=Mus musculus GN=Idh3g PE=2 SV=1;>tr|Q684I8|Q684I8_MOUSE Isocitrate dehydrogenase [NAD…	>sp|P70404|IDHG1_MOUSE Isocitrate dehydrogenase [NAD] subunit gamma 1, mitochondrial OS=Mus musculus GN=Idh3g PE=1 SV=1;>tr|Q3TGZ3|Q3TGZ3_MOUSE Isocitrate dehydrogenase [NAD] subunit, mitochondrial OS=Mus musculus GN=Idh3g PE=1 SV=1;>tr|Q3TKM5|Q3TKM5_MOUSE Isocitrate dehydrogenase [NAD] subunit, mitochondrial OS=Mus musculus GN=Idh3g PE=2 SV=1;>tr|Q684I8|Q684I8_MOUSE Isocitrate dehydrogenase [NAD…	>sp|P70404|IDHG1_MOUSE Isocitrate dehydrogenase [NAD] subunit gamma 1, mitochondrial OS=Mus musculus GN=Idh3g PE=1 SV=1;>tr|Q3TGZ3|Q3TGZ3_MOUSE Isocitrate dehydrogenase [NAD] subunit, mitochondrial OS=Mus musculus GN=Idh3g PE=1 SV=1;>tr|Q3TKM5|Q3TKM5_MOUSE	4	8	22.9	42.785	23303000	149;206;221;226
>sp|Q60771|CLD11_MOUSE Claudin-11 OS=Mus musculus GN=Cldn11 PE=1 SV=1	>sp|Q60771|CLD11_MOUSE Claudin-11 OS=Mus musculus GN=Cldn11 PE=1 SV=1	>sp|Q60771|CLD11_MOUSE Claudin-11 OS=Mus musculus GN=Cldn11 PE=1 SV=1	1	2	8.7	22.114	23257000	203
>tr|A0A0G2JEG8|A0A0G2JEG8_MOUSE Amphiphysin OS=Mus musculus GN=Amph PE=1 SV=1;>sp|Q7TQF7|AMPH_MOUSE Amphiphysin OS=Mus musculus GN=Amph PE=1 SV=1;>tr|C6EQG9|C6EQG9_MOUSE ASL1/Amph fusion protein OS=Mus musculus PE=2 SV=1;>tr|Q8BXH2|Q8BXH2_MOUSE Putative uncharacterized protein OS=Mus musculus GN=Amph PE=2 SV=1	>tr|A0A0G2JEG8|A0A0G2JEG8_MOUSE Amphiphysin OS=Mus musculus GN=Amph PE=1 SV=1;>sp|Q7TQF7|AMPH_MOUSE Amphiphysin OS=Mus musculus GN=Amph PE=1 SV=1;>tr|C6EQG9|C6EQG9_MOUSE ASL1/Amph fusion protein OS=Mus musculus PE=2 SV=1;>tr|Q8BXH2|Q8BXH2_MOUSE Putative uncharacterized protein OS=Mus musculus GN=Amph PE=2 SV=1	>tr|A0A0G2JEG8|A0A0G2JEG8_MOUSE Amphiphysin OS=Mus musculus GN=Amph PE=1 SV=1;>sp|Q7TQF7|AMPH_MOUSE Amphiphysin OS=Mus musculus GN=Amph PE=1 SV=1;>tr|C6EQG9|C6EQG9_MOUSE ASL1/Amph fusion protein OS=Mus musculus PE=2 SV=1;>tr|Q8BXH2|Q8BXH2_MOUSE Putative un	4	4	6.5	75.339	23230000	215;233
>sp|Q00612|G6PD1_MOUSE Glucose-6-phosphate 1-dehydrogenase X OS=Mus musculus GN=G6pdx PE=1 SV=3;>tr|Q3TNL1|Q3TNL1_MOUSE Glucose-6-phosphate 1-dehydrogenase OS=Mus musculus GN=G6pdx PE=2 SV=1;>tr|Q790Y8|Q790Y8_MOUSE Glucose-6-phosphate 1-dehydrogenase OS=Mus musculus GN=G6pdx PE=1 SV=1;>sp|P97324|G6PD2_MOUSE Glucose-6-phosphate 1-dehydrogenase 2 OS=Mus musculus GN=G6pd2 PE=1 SV=3;>tr|A0FF38|A0FF38…	>sp|Q00612|G6PD1_MOUSE Glucose-6-phosphate 1-dehydrogenase X OS=Mus musculus GN=G6pdx PE=1 SV=3;>tr|Q3TNL1|Q3TNL1_MOUSE Glucose-6-phosphate 1-dehydrogenase OS=Mus musculus GN=G6pdx PE=2 SV=1;>tr|Q790Y8|Q790Y8_MOUSE Glucose-6-phosphate 1-dehydrogenase OS=Mus musculus GN=G6pdx PE=1 SV=1;>sp|P97324|G6PD2_MOUSE Glucose-6-phosphate 1-dehydrogenase 2 OS=Mus musculus GN=G6pd2 PE=1 SV=3;>tr|A0FF38|A0FF38…	>sp|Q00612|G6PD1_MOUSE Glucose-6-phosphate 1-dehydrogenase X OS=Mus musculus GN=G6pdx PE=1 SV=3;>tr|Q3TNL1|Q3TNL1_MOUSE Glucose-6-phosphate 1-dehydrogenase OS=Mus musculus GN=G6pdx PE=2 SV=1;>tr|Q790Y8|Q790Y8_MOUSE Glucose-6-phosphate 1-dehydrogenase OS=Mu	7	2	3.9	59.262	22838000	432
>sp|P48758|CBR1_MOUSE Carbonyl reductase [NADPH] 1 OS=Mus musculus GN=Cbr1 PE=1 SV=3;>tr|B2RXY7|B2RXY7_MOUSE Carbonyl reductase 1 OS=Mus musculus GN=Cbr1 PE=1 SV=1	>sp|P48758|CBR1_MOUSE Carbonyl reductase [NADPH] 1 OS=Mus musculus GN=Cbr1 PE=1 SV=3;>tr|B2RXY7|B2RXY7_MOUSE Carbonyl reductase 1 OS=Mus musculus GN=Cbr1 PE=1 SV=1	>sp|P48758|CBR1_MOUSE Carbonyl reductase [NADPH] 1 OS=Mus musculus GN=Cbr1 PE=1 SV=3;>tr|B2RXY7|B2RXY7_MOUSE Carbonyl reductase 1 OS=Mus musculus GN=Cbr1 PE=1 SV=1	2	4	14.1	30.641	22660000	49;157
>sp|Q9CQ75|NDUA2_MOUSE NADH dehydrogenase [ubiquinone] 1 alpha subcomplex subunit 2 OS=Mus musculus GN=Ndufa2 PE=1 SV=3	>sp|Q9CQ75|NDUA2_MOUSE NADH dehydrogenase [ubiquinone] 1 alpha subcomplex subunit 2 OS=Mus musculus GN=Ndufa2 PE=1 SV=3	>sp|Q9CQ75|NDUA2_MOUSE NADH dehydrogenase [ubiquinone] 1 alpha subcomplex subunit 2 OS=Mus musculus GN=Ndufa2 PE=1 SV=3	1	2	23.2	10.916	22518000	13
>sp|Q9DCJ5|NDUA8_MOUSE NADH dehydrogenase [ubiquinone] 1 alpha subcomplex subunit 8 OS=Mus musculus GN=Ndufa8 PE=1 SV=3	>sp|Q9DCJ5|NDUA8_MOUSE NADH dehydrogenase [ubiquinone] 1 alpha subcomplex subunit 8 OS=Mus musculus GN=Ndufa8 PE=1 SV=3	>sp|Q9DCJ5|NDUA8_MOUSE NADH dehydrogenase [ubiquinone] 1 alpha subcomplex subunit 8 OS=Mus musculus GN=Ndufa8 PE=1 SV=3	1	2	15.1	19.992	20872000	106
>sp|Q8BIZ1|ANS1B_MOUSE Ankyrin repeat and sterile alpha motif domain-containing protein 1B OS=Mus musculus GN=Anks1b PE=1 SV=3;>tr|S4R286|S4R286_MOUSE Ankyrin repeat and sterile alpha motif domain-containing protein 1B OS=Mus musculus GN=Anks1b PE=1 SV=1;>tr|S4R2H2|S4R2H2_MOUSE Ankyrin repeat and sterile alpha motif domain-containing protein 1B OS=Mus musculus GN=Anks1b PE=1 SV=1;>tr|S4R2I2|S4R2I…	>sp|Q8BIZ1|ANS1B_MOUSE Ankyrin repeat and sterile alpha motif domain-containing protein 1B OS=Mus musculus GN=Anks1b PE=1 SV=3;>tr|S4R286|S4R286_MOUSE Ankyrin repeat and sterile alpha motif domain-containing protein 1B OS=Mus musculus GN=Anks1b PE=1 SV=1;>tr|S4R2H2|S4R2H2_MOUSE Ankyrin repeat and sterile alpha motif domain-containing protein 1B OS=Mus musculus GN=Anks1b PE=1 SV=1;>tr|S4R2I2|S4R2I…	>sp|Q8BIZ1|ANS1B_MOUSE Ankyrin repeat and sterile alpha motif domain-containing protein 1B OS=Mus musculus GN=Anks1b PE=1 SV=3;>tr|S4R286|S4R286_MOUSE Ankyrin repeat and sterile alpha motif domain-containing protein 1B OS=Mus musculus GN=Anks1b PE=1 SV=1;>	14	3	2.5	139.05	20599000	953;1114
>sp|Q8K2B3|SDHA_MOUSE Succinate dehydrogenase [ubiquinone] flavoprotein subunit, mitochondrial OS=Mus musculus GN=Sdha PE=1 SV=1;>tr|Q6IWE1|Q6IWE1_MOUSE Succinate dehydrogenase subunit A (Fragment) OS=Mus musculus GN=Sdha PE=2 SV=1	>sp|Q8K2B3|SDHA_MOUSE Succinate dehydrogenase [ubiquinone] flavoprotein subunit, mitochondrial OS=Mus musculus GN=Sdha PE=1 SV=1	>sp|Q8K2B3|SDHA_MOUSE Succinate dehydrogenase [ubiquinone] flavoprotein subunit, mitochondrial OS=Mus musculus GN=Sdha PE=1 SV=1	2	8	16.6	72.585	20194000	179;498;547;633
>sp|P46660|AINX_MOUSE Alpha-internexin OS=Mus musculus GN=Ina PE=1 SV=3;>tr|Q3UMG4|Q3UMG4_MOUSE Putative uncharacterized protein (Fragment) OS=Mus musculus GN=Ina PE=2 SV=1	>sp|P46660|AINX_MOUSE Alpha-internexin OS=Mus musculus GN=Ina PE=1 SV=3;>tr|Q3UMG4|Q3UMG4_MOUSE Putative uncharacterized protein (Fragment) OS=Mus musculus GN=Ina PE=2 SV=1	>sp|P46660|AINX_MOUSE Alpha-internexin OS=Mus musculus GN=Ina PE=1 SV=3;>tr|Q3UMG4|Q3UMG4_MOUSE Putative uncharacterized protein (Fragment) OS=Mus musculus GN=Ina PE=2 SV=1	2	6	11.8	55.382	19999000	290
>sp|P47754|CAZA2_MOUSE F-actin-capping protein subunit alpha-2 OS=Mus musculus GN=Capza2 PE=1 SV=3;>tr|Q3UBZ3|Q3UBZ3_MOUSE Putative uncharacterized protein OS=Mus musculus GN=Capza2 PE=2 SV=1;>tr|Q3UCD2|Q3UCD2_MOUSE Putative uncharacterized protein OS=Mus musculus GN=Capza2 PE=2 SV=1;>tr|Q5DQJ3|Q5DQJ3_MOUSE Capping protein (Actin filament) muscle Z-line, alpha 2, isoform CRA_c OS=Mus musculus GN=…	>sp|P47754|CAZA2_MOUSE F-actin-capping protein subunit alpha-2 OS=Mus musculus GN=Capza2 PE=1 SV=3;>tr|Q3UBZ3|Q3UBZ3_MOUSE Putative uncharacterized protein OS=Mus musculus GN=Capza2 PE=2 SV=1;>tr|Q3UCD2|Q3UCD2_MOUSE Putative uncharacterized protein OS=Mus musculus GN=Capza2 PE=2 SV=1;>tr|Q5DQJ3|Q5DQJ3_MOUSE Capping protein (Actin filament) muscle Z-line, alpha 2, isoform CRA_c OS=Mus musculus GN=…	>sp|P47754|CAZA2_MOUSE F-actin-capping protein subunit alpha-2 OS=Mus musculus GN=Capza2 PE=1 SV=3;>tr|Q3UBZ3|Q3UBZ3_MOUSE Putative uncharacterized protein OS=Mus musculus GN=Capza2 PE=2 SV=1;>tr|Q3UCD2|Q3UCD2_MOUSE Putative uncharacterized protein OS=Mus	12	4	14.7	32.967	19202000	97
>tr|Q66JR8|Q66JR8_MOUSE Ptms protein OS=Mus musculus GN=Ptms PE=2 SV=1;>sp|P63242|IF5A1_MOUSE Eukaryotic translation initiation factor 5A-1 OS=Mus musculus GN=Eif5a PE=1 SV=2;>sp|Q8BGY2|IF5A2_MOUSE Eukaryotic translation initiation factor 5A-2 OS=Mus musculus GN=Eif5a2 PE=1 SV=3;>tr|A0A0A0MQM0|A0A0A0MQM0_MOUSE Eukaryotic translation initiation factor 5A (Fragment) OS=Mus musculus GN=Eif5a PE=1 SV…	>tr|Q66JR8|Q66JR8_MOUSE Ptms protein OS=Mus musculus GN=Ptms PE=2 SV=1;>sp|P63242|IF5A1_MOUSE Eukaryotic translation initiation factor 5A-1 OS=Mus musculus GN=Eif5a PE=1 SV=2;>sp|Q8BGY2|IF5A2_MOUSE Eukaryotic translation initiation factor 5A-2 OS=Mus musculus GN=Eif5a2 PE=1 SV=3;>tr|A0A0A0MQM0|A0A0A0MQM0_MOUSE Eukaryotic translation initiation factor 5A (Fragment) OS=Mus musculus GN=Eif5a PE=1 SV…	>tr|Q66JR8|Q66JR8_MOUSE Ptms protein OS=Mus musculus GN=Ptms PE=2 SV=1;>sp|P63242|IF5A1_MOUSE Eukaryotic translation initiation factor 5A-1 OS=Mus musculus GN=Eif5a PE=1 SV=2;>sp|Q8BGY2|IF5A2_MOUSE Eukaryotic translation initiation factor 5A-2 OS=Mus muscu	8	3	17.5	23.158	18503000	47;124
>sp|Q3UX10|TBAL3_MOUSE Tubulin alpha chain-like 3 OS=Mus musculus GN=Tubal3 PE=2 SV=2	>sp|Q3UX10|TBAL3_MOUSE Tubulin alpha chain-like 3 OS=Mus musculus GN=Tubal3 PE=2 SV=2	>sp|Q3UX10|TBAL3_MOUSE Tubulin alpha chain-like 3 OS=Mus musculus GN=Tubal3 PE=2 SV=2	1	4	8.3	49.988	16753000	401
>sp|Q3UHL1|CAMKV_MOUSE CaM kinase-like vesicle-associated protein OS=Mus musculus GN=Camkv PE=1 SV=2;>tr|A0A0A6YW88|A0A0A6YW88_MOUSE CaM kinase-like vesicle-associated protein OS=Mus musculus GN=Camkv PE=1 SV=1;>tr|A0A0A6YXI7|A0A0A6YXI7_MOUSE CaM kinase-like vesicle-associated protein (Fragment) OS=Mus musculus GN=Camkv PE=1 SV=1	>sp|Q3UHL1|CAMKV_MOUSE CaM kinase-like vesicle-associated protein OS=Mus musculus GN=Camkv PE=1 SV=2;>tr|A0A0A6YW88|A0A0A6YW88_MOUSE CaM kinase-like vesicle-associated protein OS=Mus musculus GN=Camkv PE=1 SV=1	>sp|Q3UHL1|CAMKV_MOUSE CaM kinase-like vesicle-associated protein OS=Mus musculus GN=Camkv PE=1 SV=2;>tr|A0A0A6YW88|A0A0A6YW88_MOUSE CaM kinase-like vesicle-associated protein OS=Mus musculus GN=Camkv PE=1 SV=1	3	3	6.1	54.819	16187000	48
>tr|Q9QZ83|Q9QZ83_MOUSE Gamma actin-like protein OS=Mus musculus GN=Actg1 PE=2 SV=1	>tr|Q9QZ83|Q9QZ83_MOUSE Gamma actin-like protein OS=Mus musculus GN=Actg1 PE=2 SV=1	>tr|Q9QZ83|Q9QZ83_MOUSE Gamma actin-like protein OS=Mus musculus GN=Actg1 PE=2 SV=1	1	15	52.7	43.6	15962000	65;330
>sp|P45952|ACADM_MOUSE Medium-chain specific acyl-CoA dehydrogenase, mitochondrial OS=Mus musculus GN=Acadm PE=1 SV=1;>tr|Q91WS8|Q91WS8_MOUSE Acyl-Coenzyme A dehydrogenase, medium chain OS=Mus musculus GN=Acadm PE=2 SV=1;>tr|Q3V2I9|Q3V2I9_MOUSE Putative uncharacterized protein (Fragment) OS=Mus musculus GN=Acadm PE=2 SV=1	>sp|P45952|ACADM_MOUSE Medium-chain specific acyl-CoA dehydrogenase, mitochondrial OS=Mus musculus GN=Acadm PE=1 SV=1;>tr|Q91WS8|Q91WS8_MOUSE Acyl-Coenzyme A dehydrogenase, medium chain OS=Mus musculus GN=Acadm PE=2 SV=1;>tr|Q3V2I9|Q3V2I9_MOUSE Putative uncharacterized protein (Fragment) OS=Mus musculus GN=Acadm PE=2 SV=1	>sp|P45952|ACADM_MOUSE Medium-chain specific acyl-CoA dehydrogenase, mitochondrial OS=Mus musculus GN=Acadm PE=1 SV=1;>tr|Q91WS8|Q91WS8_MOUSE Acyl-Coenzyme A dehydrogenase, medium chain OS=Mus musculus GN=Acadm PE=2 SV=1;>tr|Q3V2I9|Q3V2I9_MOUSE Putative un	3	2	4.8	46.481	15841000	79
>sp|Q6P5F9|XPO1_MOUSE Exportin-1 OS=Mus musculus GN=Xpo1 PE=1 SV=1;>tr|Q921J0|Q921J0_MOUSE Xpo1 protein OS=Mus musculus GN=Xpo1 PE=2 SV=1;>tr|F6YA11|F6YA11_MOUSE Exportin-1 (Fragment) OS=Mus musculus GN=Xpo1 PE=1 SV=1	>sp|Q6P5F9|XPO1_MOUSE Exportin-1 OS=Mus musculus GN=Xpo1 PE=1 SV=1	>sp|Q6P5F9|XPO1_MOUSE Exportin-1 OS=Mus musculus GN=Xpo1 PE=1 SV=1	3	3	3.3	123.09	15809000	693
>sp|Q8QZS1|HIBCH_MOUSE 3-hydroxyisobutyryl-CoA hydrolase, mitochondrial OS=Mus musculus GN=Hibch PE=1 SV=1;>tr|E0CX19|E0CX19_MOUSE 3-hydroxyisobutyryl-CoA hydrolase, mitochondrial OS=Mus musculus GN=Hibch PE=1 SV=1	>sp|Q8QZS1|HIBCH_MOUSE 3-hydroxyisobutyryl-CoA hydrolase, mitochondrial OS=Mus musculus GN=Hibch PE=1 SV=1;>tr|E0CX19|E0CX19_MOUSE 3-hydroxyisobutyryl-CoA hydrolase, mitochondrial OS=Mus musculus GN=Hibch PE=1 SV=1	>sp|Q8QZS1|HIBCH_MOUSE 3-hydroxyisobutyryl-CoA hydrolase, mitochondrial OS=Mus musculus GN=Hibch PE=1 SV=1;>tr|E0CX19|E0CX19_MOUSE 3-hydroxyisobutyryl-CoA hydrolase, mitochondrial OS=Mus musculus GN=Hibch PE=1 SV=1	2	2	5.7	43.037	15712000	300
>sp|P09405|NUCL_MOUSE Nucleolin OS=Mus musculus GN=Ncl PE=1 SV=2;>tr|Q3TGR3|Q3TGR3_MOUSE Putative uncharacterized protein OS=Mus musculus GN=Ncl PE=2 SV=1;>tr|Q3TL52|Q3TL52_MOUSE Putative uncharacterized protein OS=Mus musculus GN=Ncl PE=2 SV=1;>tr|Q3TT41|Q3TT41_MOUSE Putative uncharacterized protein OS=Mus musculus GN=Ncl PE=2 SV=1;>tr|Q8CD23|Q8CD23_MOUSE Putative uncharacterized protein OS=Mus …	>sp|P09405|NUCL_MOUSE Nucleolin OS=Mus musculus GN=Ncl PE=1 SV=2;>tr|Q3TGR3|Q3TGR3_MOUSE Putative uncharacterized protein OS=Mus musculus GN=Ncl PE=2 SV=1;>tr|Q3TL52|Q3TL52_MOUSE Putative uncharacterized protein OS=Mus musculus GN=Ncl PE=2 SV=1;>tr|Q3TT41|Q3TT41_MOUSE Putative uncharacterized protein OS=Mus musculus GN=Ncl PE=2 SV=1;>tr|Q8CD23|Q8CD23_MOUSE Putative uncharacterized protein OS=Mus …	>sp|P09405|NUCL_MOUSE Nucleolin OS=Mus musculus GN=Ncl PE=1 SV=2;>tr|Q3TGR3|Q3TGR3_MOUSE Putative uncharacterized protein OS=Mus musculus GN=Ncl PE=2 SV=1;>tr|Q3TL52|Q3TL52_MOUSE Putative uncharacterized protein OS=Mus musculus GN=Ncl PE=2 SV=1;>tr|Q3TT41|	7	3	4.2	76.722	15558000	95;124
>sp|P38647|GRP75_MOUSE Stress-70 protein, mitochondrial OS=Mus musculus GN=Hspa9 PE=1 SV=3	>sp|P38647|GRP75_MOUSE Stress-70 protein, mitochondrial OS=Mus musculus GN=Hspa9 PE=1 SV=3	>sp|P38647|GRP75_MOUSE Stress-70 protein, mitochondrial OS=Mus musculus GN=Hspa9 PE=1 SV=3	1	7	10.2	73.46	15356000	135;345;360
>tr|Q3U6C7|Q3U6C7_MOUSE Succinyl-CoA ligase subunit beta (Fragment) OS=Mus musculus GN=Sucla2 PE=2 SV=1;>tr|Q3UCC6|Q3UCC6_MOUSE Succinyl-CoA ligase subunit beta (Fragment) OS=Mus musculus GN=Sucla2 PE=2 SV=1;>sp|Q9Z2I9|SUCB1_MOUSE Succinyl-CoA ligase [ADP-forming] subunit beta, mitochondrial OS=Mus musculus GN=Sucla2 PE=1 SV=2;>tr|Q05BC6|Q05BC6_MOUSE Sucla2 protein OS=Mus musculus GN=Sucla2 PE=2 …	>tr|Q3U6C7|Q3U6C7_MOUSE Succinyl-CoA ligase subunit beta (Fragment) OS=Mus musculus GN=Sucla2 PE=2 SV=1;>tr|Q3UCC6|Q3UCC6_MOUSE Succinyl-CoA ligase subunit beta (Fragment) OS=Mus musculus GN=Sucla2 PE=2 SV=1;>sp|Q9Z2I9|SUCB1_MOUSE Succinyl-CoA ligase [ADP-forming] subunit beta, mitochondrial OS=Mus musculus GN=Sucla2 PE=1 SV=2;>tr|Q05BC6|Q05BC6_MOUSE Sucla2 protein OS=Mus musculus GN=Sucla2 PE=2 …	>tr|Q3U6C7|Q3U6C7_MOUSE Succinyl-CoA ligase subunit beta (Fragment) OS=Mus musculus GN=Sucla2 PE=2 SV=1;>tr|Q3UCC6|Q3UCC6_MOUSE Succinyl-CoA ligase subunit beta (Fragment) OS=Mus musculus GN=Sucla2 PE=2 SV=1;>sp|Q9Z2I9|SUCB1_MOUSE Succinyl-CoA ligase [ADP-	5	3	7.4	50.625	14436000	95
>sp|P47708|RP3A_MOUSE Rabphilin-3A OS=Mus musculus GN=Rph3a PE=1 SV=2;>tr|Q768S5|Q768S5_MOUSE Rabphilin OS=Mus musculus GN=Rph3a PE=2 SV=1	>sp|P47708|RP3A_MOUSE Rabphilin-3A OS=Mus musculus GN=Rph3a PE=1 SV=2;>tr|Q768S5|Q768S5_MOUSE Rabphilin OS=Mus musculus GN=Rph3a PE=2 SV=1	>sp|P47708|RP3A_MOUSE Rabphilin-3A OS=Mus musculus GN=Rph3a PE=1 SV=2;>tr|Q768S5|Q768S5_MOUSE Rabphilin OS=Mus musculus GN=Rph3a PE=2 SV=1	2	3	5.6	75.488	14350000	587
>sp|P19783|COX41_MOUSE Cytochrome c oxidase subunit 4 isoform 1, mitochondrial OS=Mus musculus GN=Cox4i1 PE=1 SV=2;>tr|A2RSV8|A2RSV8_MOUSE Cytochrome c oxidase subunit 4 isoform 1, mitochondrial OS=Mus musculus GN=Cox4i1 PE=1 SV=1;>tr|M0QWX7|M0QWX7_MOUSE Cytochrome c oxidase subunit 4 isoform 1, mitochondrial (Fragment) OS=Mus musculus GN=Cox4i1 PE=1 SV=1	>sp|P19783|COX41_MOUSE Cytochrome c oxidase subunit 4 isoform 1, mitochondrial OS=Mus musculus GN=Cox4i1 PE=1 SV=2;>tr|A2RSV8|A2RSV8_MOUSE Cytochrome c oxidase subunit 4 isoform 1, mitochondrial OS=Mus musculus GN=Cox4i1 PE=1 SV=1;>tr|M0QWX7|M0QWX7_MOUSE Cytochrome c oxidase subunit 4 isoform 1, mitochondrial (Fragment) OS=Mus musculus GN=Cox4i1 PE=1 SV=1	>sp|P19783|COX41_MOUSE Cytochrome c oxidase subunit 4 isoform 1, mitochondrial OS=Mus musculus GN=Cox4i1 PE=1 SV=2;>tr|A2RSV8|A2RSV8_MOUSE Cytochrome c oxidase subunit 4 isoform 1, mitochondrial OS=Mus musculus GN=Cox4i1 PE=1 SV=1;>tr|M0QWX7|M0QWX7_MOUSE C	3	4	32	19.53	13880000	60
>sp|Q8BG05|ROA3_MOUSE Heterogeneous nuclear ribonucleoprotein A3 OS=Mus musculus GN=Hnrnpa3 PE=1 SV=1;>tr|Q3UZG3|Q3UZG3_MOUSE Putative uncharacterized protein OS=Mus musculus GN=Hnrnpa3 PE=2 SV=1;>tr|Q5FB19|Q5FB19_MOUSE Heterogeneous nuclear ribonucleoprotein A3 OS=Mus musculus GN=Hnrnpa3 PE=2 SV=1;>tr|A2AL12|A2AL12_MOUSE Heterogeneous nuclear ribonucleoprotein A3 OS=Mus musculus GN=Hnrnpa3 PE=1 …	>sp|Q8BG05|ROA3_MOUSE Heterogeneous nuclear ribonucleoprotein A3 OS=Mus musculus GN=Hnrnpa3 PE=1 SV=1;>tr|Q3UZG3|Q3UZG3_MOUSE Putative uncharacterized protein OS=Mus musculus GN=Hnrnpa3 PE=2 SV=1;>tr|Q5FB19|Q5FB19_MOUSE Heterogeneous nuclear ribonucleoprotein A3 OS=Mus musculus GN=Hnrnpa3 PE=2 SV=1;>tr|A2AL12|A2AL12_MOUSE Heterogeneous nuclear ribonucleoprotein A3 OS=Mus musculus GN=Hnrnpa3 PE=1 …	>sp|Q8BG05|ROA3_MOUSE Heterogeneous nuclear ribonucleoprotein A3 OS=Mus musculus GN=Hnrnpa3 PE=1 SV=1;>tr|Q3UZG3|Q3UZG3_MOUSE Putative uncharacterized protein OS=Mus musculus GN=Hnrnpa3 PE=2 SV=1;>tr|Q5FB19|Q5FB19_MOUSE Heterogeneous nuclear ribonucleoprot	12	4	15	39.652	13868000	4
>sp|P35436|NMDE1_MOUSE Glutamate receptor ionotropic, NMDA 2A OS=Mus musculus GN=Grin2a PE=1 SV=2	>sp|P35436|NMDE1_MOUSE Glutamate receptor ionotropic, NMDA 2A OS=Mus musculus GN=Grin2a PE=1 SV=2	>sp|P35436|NMDE1_MOUSE Glutamate receptor ionotropic, NMDA 2A OS=Mus musculus GN=Grin2a PE=1 SV=2	1	2	1.1	165.42	13864000	1093
>sp|O88737|BSN_MOUSE Protein bassoon OS=Mus musculus GN=Bsn PE=1 SV=4	>sp|O88737|BSN_MOUSE Protein bassoon OS=Mus musculus GN=Bsn PE=1 SV=4	>sp|O88737|BSN_MOUSE Protein bassoon OS=Mus musculus GN=Bsn PE=1 SV=4	1	3	1.4	418.84	13144000	761
>tr|J3QMG3|J3QMG3_MOUSE Voltage-dependent anion-selective channel protein 3 OS=Mus musculus GN=Vdac3 PE=1 SV=1;>tr|Q5EBQ0|Q5EBQ0_MOUSE Voltage-dependent anion channel 3 OS=Mus musculus GN=Vdac3 PE=2 SV=1;>sp|Q60931|VDAC3_MOUSE Voltage-dependent anion-selective channel protein 3 OS=Mus musculus GN=Vdac3 PE=1 SV=1;>tr|Q3TTN3|Q3TTN3_MOUSE Putative uncharacterized protein OS=Mus musculus GN=Vdac3 PE=…	>tr|J3QMG3|J3QMG3_MOUSE Voltage-dependent anion-selective channel protein 3 OS=Mus musculus GN=Vdac3 PE=1 SV=1;>tr|Q5EBQ0|Q5EBQ0_MOUSE Voltage-dependent anion channel 3 OS=Mus musculus GN=Vdac3 PE=2 SV=1;>sp|Q60931|VDAC3_MOUSE Voltage-dependent anion-selective channel protein 3 OS=Mus musculus GN=Vdac3 PE=1 SV=1;>tr|Q3TTN3|Q3TTN3_MOUSE Putative uncharacterized protein OS=Mus musculus GN=Vdac3 PE=…	>tr|J3QMG3|J3QMG3_MOUSE Voltage-dependent anion-selective channel protein 3 OS=Mus musculus GN=Vdac3 PE=1 SV=1;>tr|Q5EBQ0|Q5EBQ0_MOUSE Voltage-dependent anion channel 3 OS=Mus musculus GN=Vdac3 PE=2 SV=1;>sp|Q60931|VDAC3_MOUSE Voltage-dependent anion-selec	5	4	16.9	30.851	12952000	12;164
>sp|Q9CQV8|1433B_MOUSE 14-3-3 protein beta/alpha OS=Mus musculus GN=Ywhab PE=1 SV=3;>tr|A2A5N2|A2A5N2_MOUSE Tyrosine 3-monooxygenase/tryptophan 5-monooxygenase activation protein, beta polypeptide OS=Mus musculus GN=Ywhab PE=2 SV=1;>tr|A2A5N1|A2A5N1_MOUSE 14-3-3 protein beta/alpha (Fragment) OS=Mus musculus GN=Ywhab PE=1 SV=1	>sp|Q9CQV8|1433B_MOUSE 14-3-3 protein beta/alpha OS=Mus musculus GN=Ywhab PE=1 SV=3;>tr|A2A5N2|A2A5N2_MOUSE Tyrosine 3-monooxygenase/tryptophan 5-monooxygenase activation protein, beta polypeptide OS=Mus musculus GN=Ywhab PE=2 SV=1;>tr|A2A5N1|A2A5N1_MOUSE 14-3-3 protein beta/alpha (Fragment) OS=Mus musculus GN=Ywhab PE=1 SV=1	>sp|Q9CQV8|1433B_MOUSE 14-3-3 protein beta/alpha OS=Mus musculus GN=Ywhab PE=1 SV=3;>tr|A2A5N2|A2A5N2_MOUSE Tyrosine 3-monooxygenase/tryptophan 5-monooxygenase activation protein, beta polypeptide OS=Mus musculus GN=Ywhab PE=2 SV=1;>tr|A2A5N1|A2A5N1_MOUSE	3	8	33.7	28.086	12729000	11;13
>sp|Q80SW1|SAHH2_MOUSE Putative adenosylhomocysteinase 2 OS=Mus musculus GN=Ahcyl1 PE=1 SV=1;>tr|D3Z2Q0|D3Z2Q0_MOUSE Putative adenosylhomocysteinase 2 (Fragment) OS=Mus musculus GN=Ahcyl1 PE=1 SV=1;>tr|A0PJF2|A0PJF2_MOUSE Ahcyl2 protein (Fragment) OS=Mus musculus GN=Ahcyl2 PE=2 SV=1;>tr|D3YYM7|D3YYM7_MOUSE Putative adenosylhomocysteinase 3 (Fragment) OS=Mus musculus GN=Ahcyl2 PE=1 SV=1;>tr|H3BL31…	>sp|Q80SW1|SAHH2_MOUSE Putative adenosylhomocysteinase 2 OS=Mus musculus GN=Ahcyl1 PE=1 SV=1	>sp|Q80SW1|SAHH2_MOUSE Putative adenosylhomocysteinase 2 OS=Mus musculus GN=Ahcyl1 PE=1 SV=1	8	9	14.5	58.951	12591000	111;141;246;267;270;359
>sp|Q8BMF4|ODP2_MOUSE Dihydrolipoyllysine-residue acetyltransferase component of pyruvate dehydrogenase complex, mitochondrial OS=Mus musculus GN=Dlat PE=1 SV=2;>tr|Q99LL2|Q99LL2_MOUSE Dlat protein (Fragment) OS=Mus musculus GN=Dlat PE=2 SV=1	>sp|Q8BMF4|ODP2_MOUSE Dihydrolipoyllysine-residue acetyltransferase component of pyruvate dehydrogenase complex, mitochondrial OS=Mus musculus GN=Dlat PE=1 SV=2;>tr|Q99LL2|Q99LL2_MOUSE Dlat protein (Fragment) OS=Mus musculus GN=Dlat PE=2 SV=1	>sp|Q8BMF4|ODP2_MOUSE Dihydrolipoyllysine-residue acetyltransferase component of pyruvate dehydrogenase complex, mitochondrial OS=Mus musculus GN=Dlat PE=1 SV=2;>tr|Q99LL2|Q99LL2_MOUSE Dlat protein (Fragment) OS=Mus musculus GN=Dlat PE=2 SV=1	2	2	3.7	67.941	12387000	461
>sp|Q8C0M9|ASGL1_MOUSE Isoaspartyl peptidase/L-asparaginase OS=Mus musculus GN=Asrgl1 PE=1 SV=1	>sp|Q8C0M9|ASGL1_MOUSE Isoaspartyl peptidase/L-asparaginase OS=Mus musculus GN=Asrgl1 PE=1 SV=1	>sp|Q8C0M9|ASGL1_MOUSE Isoaspartyl peptidase/L-asparaginase OS=Mus musculus GN=Asrgl1 PE=1 SV=1	1	2	6.1	33.95	11528000	53
>tr|Q4VWZ5|Q4VWZ5_MOUSE Acyl-CoA-binding protein OS=Mus musculus GN=Dbi PE=1 SV=1;>sp|P31786|ACBP_MOUSE Acyl-CoA-binding protein OS=Mus musculus GN=Dbi PE=1 SV=2;>tr|Q548W7|Q548W7_MOUSE Acyl-CoA-binding protein OS=Mus musculus GN=Dbi PE=1 SV=1;>tr|D3Z563|D3Z563_MOUSE Acyl-CoA-binding protein OS=Mus musculus GN=Dbi PE=1 SV=1;>tr|Q3ULV8|Q3ULV8_MOUSE Putative uncharacterized protein OS=Mus musculus …	>tr|Q4VWZ5|Q4VWZ5_MOUSE Acyl-CoA-binding protein OS=Mus musculus GN=Dbi PE=1 SV=1;>sp|P31786|ACBP_MOUSE Acyl-CoA-binding protein OS=Mus musculus GN=Dbi PE=1 SV=2;>tr|Q548W7|Q548W7_MOUSE Acyl-CoA-binding protein OS=Mus musculus GN=Dbi PE=1 SV=1;>tr|D3Z563|D3Z563_MOUSE Acyl-CoA-binding protein OS=Mus musculus GN=Dbi PE=1 SV=1;>tr|Q3ULV8|Q3ULV8_MOUSE Putative uncharacterized protein OS=Mus musculus …	>tr|Q4VWZ5|Q4VWZ5_MOUSE Acyl-CoA-binding protein OS=Mus musculus GN=Dbi PE=1 SV=1;>sp|P31786|ACBP_MOUSE Acyl-CoA-binding protein OS=Mus musculus GN=Dbi PE=1 SV=2;>tr|Q548W7|Q548W7_MOUSE Acyl-CoA-binding protein OS=Mus musculus GN=Dbi PE=1 SV=1;>tr|D3Z563|D	5	3	28.1	15.228	11398000	99;103
>sp|Q93092|TALDO_MOUSE Transaldolase OS=Mus musculus GN=Taldo1 PE=1 SV=2	>sp|Q93092|TALDO_MOUSE Transaldolase OS=Mus musculus GN=Taldo1 PE=1 SV=2	>sp|Q93092|TALDO_MOUSE Transaldolase OS=Mus musculus GN=Taldo1 PE=1 SV=2	1	3	8	37.387	11370000	7
>tr|B1AWD9|B1AWD9_MOUSE Clathrin light chain A OS=Mus musculus GN=Clta PE=1 SV=1;>tr|B1AWD8|B1AWD8_MOUSE Clathrin light chain A OS=Mus musculus GN=Clta PE=1 SV=1;>sp|O08585|CLCA_MOUSE Clathrin light chain A OS=Mus musculus GN=Clta PE=1 SV=2;>tr|B1AWE1|B1AWE1_MOUSE Clathrin light chain A OS=Mus musculus GN=Clta PE=1 SV=1;>tr|Q3THU7|Q3THU7_MOUSE Putative uncharacterized protein OS=Mus musculus GN=C…	>tr|B1AWD9|B1AWD9_MOUSE Clathrin light chain A OS=Mus musculus GN=Clta PE=1 SV=1;>tr|B1AWD8|B1AWD8_MOUSE Clathrin light chain A OS=Mus musculus GN=Clta PE=1 SV=1;>sp|O08585|CLCA_MOUSE Clathrin light chain A OS=Mus musculus GN=Clta PE=1 SV=2;>tr|B1AWE1|B1AWE1_MOUSE Clathrin light chain A OS=Mus musculus GN=Clta PE=1 SV=1;>tr|Q3THU7|Q3THU7_MOUSE Putative uncharacterized protein OS=Mus musculus GN=C…	>tr|B1AWD9|B1AWD9_MOUSE Clathrin light chain A OS=Mus musculus GN=Clta PE=1 SV=1;>tr|B1AWD8|B1AWD8_MOUSE Clathrin light chain A OS=Mus musculus GN=Clta PE=1 SV=1;>sp|O08585|CLCA_MOUSE Clathrin light chain A OS=Mus musculus GN=Clta PE=1 SV=2;>tr|B1AWE1|B1AW	7	2	5.2	27.061	11273000	242
>sp|Q8R0Y6|AL1L1_MOUSE Cytosolic 10-formyltetrahydrofolate dehydrogenase OS=Mus musculus GN=Aldh1l1 PE=1 SV=1;>tr|Q8CIF2|Q8CIF2_MOUSE 10-formyltetrahydrofolate dehydrogenase OS=Mus musculus GN=Aldh1l1 PE=2 SV=1	>sp|Q8R0Y6|AL1L1_MOUSE Cytosolic 10-formyltetrahydrofolate dehydrogenase OS=Mus musculus GN=Aldh1l1 PE=1 SV=1;>tr|Q8CIF2|Q8CIF2_MOUSE 10-formyltetrahydrofolate dehydrogenase OS=Mus musculus GN=Aldh1l1 PE=2 SV=1	>sp|Q8R0Y6|AL1L1_MOUSE Cytosolic 10-formyltetrahydrofolate dehydrogenase OS=Mus musculus GN=Aldh1l1 PE=1 SV=1;>tr|Q8CIF2|Q8CIF2_MOUSE 10-formyltetrahydrofolate dehydrogenase OS=Mus musculus GN=Aldh1l1 PE=2 SV=1	2	2	2.5	98.708	11055000	660
>sp|Q8BFR5|EFTU_MOUSE Elongation factor Tu, mitochondrial OS=Mus musculus GN=Tufm PE=1 SV=1;>tr|D3YVN7|D3YVN7_MOUSE Elongation factor Tu OS=Mus musculus GN=Gm9755 PE=3 SV=1	>sp|Q8BFR5|EFTU_MOUSE Elongation factor Tu, mitochondrial OS=Mus musculus GN=Tufm PE=1 SV=1;>tr|D3YVN7|D3YVN7_MOUSE Elongation factor Tu OS=Mus musculus GN=Gm9755 PE=3 SV=1	>sp|Q8BFR5|EFTU_MOUSE Elongation factor Tu, mitochondrial OS=Mus musculus GN=Tufm PE=1 SV=1;>tr|D3YVN7|D3YVN7_MOUSE Elongation factor Tu OS=Mus musculus GN=Gm9755 PE=3 SV=1	2	3	10	49.508	11031000	238
>sp|Q9D2G2|ODO2_MOUSE Dihydrolipoyllysine-residue succinyltransferase component of 2-oxoglutarate dehydrogenase complex, mitochondrial OS=Mus musculus GN=Dlst PE=1 SV=1	>sp|Q9D2G2|ODO2_MOUSE Dihydrolipoyllysine-residue succinyltransferase component of 2-oxoglutarate dehydrogenase complex, mitochondrial OS=Mus musculus GN=Dlst PE=1 SV=1	>sp|Q9D2G2|ODO2_MOUSE Dihydrolipoyllysine-residue succinyltransferase component of 2-oxoglutarate dehydrogenase complex, mitochondrial OS=Mus musculus GN=Dlst PE=1 SV=1	1	3	6.4	48.994	10974000	268;273;278
>sp|Q3TC72|FAHD2_MOUSE Fumarylacetoacetate hydrolase domain-containing protein 2A OS=Mus musculus GN=Fahd2 PE=1 SV=1	>sp|Q3TC72|FAHD2_MOUSE Fumarylacetoacetate hydrolase domain-containing protein 2A OS=Mus musculus GN=Fahd2 PE=1 SV=1	>sp|Q3TC72|FAHD2_MOUSE Fumarylacetoacetate hydrolase domain-containing protein 2A OS=Mus musculus GN=Fahd2 PE=1 SV=1	1	2	9.3	34.69	10754000	233
>tr|Q3V117|Q3V117_MOUSE ATP-citrate synthase OS=Mus musculus GN=Acly PE=1 SV=1;>sp|Q91V92|ACLY_MOUSE ATP-citrate synthase OS=Mus musculus GN=Acly PE=1 SV=1;>tr|Q3TED3|Q3TED3_MOUSE ATP-citrate synthase OS=Mus musculus GN=Acly PE=2 SV=1;>tr|Q3UEA1|Q3UEA1_MOUSE Putative uncharacterized protein (Fragment) OS=Mus musculus GN=Acly PE=2 SV=1;>tr|Q8VDM8|Q8VDM8_MOUSE Acly protein (Fragment) OS=Mus musculu…	>tr|Q3V117|Q3V117_MOUSE ATP-citrate synthase OS=Mus musculus GN=Acly PE=1 SV=1;>sp|Q91V92|ACLY_MOUSE ATP-citrate synthase OS=Mus musculus GN=Acly PE=1 SV=1;>tr|Q3TED3|Q3TED3_MOUSE ATP-citrate synthase OS=Mus musculus GN=Acly PE=2 SV=1;>tr|Q3UEA1|Q3UEA1_MOUSE Putative uncharacterized protein (Fragment) OS=Mus musculus GN=Acly PE=2 SV=1;>tr|Q8VDM8|Q8VDM8_MOUSE Acly protein (Fragment) OS=Mus musculu…	>tr|Q3V117|Q3V117_MOUSE ATP-citrate synthase OS=Mus musculus GN=Acly PE=1 SV=1;>sp|Q91V92|ACLY_MOUSE ATP-citrate synthase OS=Mus musculus GN=Acly PE=1 SV=1;>tr|Q3TED3|Q3TED3_MOUSE ATP-citrate synthase OS=Mus musculus GN=Acly PE=2 SV=1;>tr|Q3UEA1|Q3UEA1_MOU	9	4	5	120.79	10745000	538;554;1077
>sp|Q3UIU2|NDUB6_MOUSE NADH dehydrogenase [ubiquinone] 1 beta subcomplex subunit 6 OS=Mus musculus GN=Ndufb6 PE=1 SV=3;>tr|A2AP31|A2AP31_MOUSE MCG9810 OS=Mus musculus GN=Ndufb6 PE=1 SV=1;>tr|A2AP32|A2AP32_MOUSE NADH dehydrogenase [ubiquinone] 1 beta subcomplex subunit 6 OS=Mus musculus GN=Ndufb6 PE=1 SV=1	>sp|Q3UIU2|NDUB6_MOUSE NADH dehydrogenase [ubiquinone] 1 beta subcomplex subunit 6 OS=Mus musculus GN=Ndufb6 PE=1 SV=3;>tr|A2AP31|A2AP31_MOUSE MCG9810 OS=Mus musculus GN=Ndufb6 PE=1 SV=1;>tr|A2AP32|A2AP32_MOUSE NADH dehydrogenase [ubiquinone] 1 beta subcomplex subunit 6 OS=Mus musculus GN=Ndufb6 PE=1 SV=1	>sp|Q3UIU2|NDUB6_MOUSE NADH dehydrogenase [ubiquinone] 1 beta subcomplex subunit 6 OS=Mus musculus GN=Ndufb6 PE=1 SV=3;>tr|A2AP31|A2AP31_MOUSE MCG9810 OS=Mus musculus GN=Ndufb6 PE=1 SV=1;>tr|A2AP32|A2AP32_MOUSE NADH dehydrogenase [ubiquinone] 1 beta subcom	3	2	13.3	15.515	10513000	9
>sp|Q60598|SRC8_MOUSE Src substrate cortactin OS=Mus musculus GN=Cttn PE=1 SV=2;>tr|Q8BNA5|Q8BNA5_MOUSE Putative uncharacterized protein OS=Mus musculus GN=Cttn PE=2 SV=1;>tr|Q921L6|Q921L6_MOUSE Cortactin, isoform CRA_a OS=Mus musculus GN=Cttn PE=1 SV=1	>sp|Q60598|SRC8_MOUSE Src substrate cortactin OS=Mus musculus GN=Cttn PE=1 SV=2;>tr|Q8BNA5|Q8BNA5_MOUSE Putative uncharacterized protein OS=Mus musculus GN=Cttn PE=2 SV=1;>tr|Q921L6|Q921L6_MOUSE Cortactin, isoform CRA_a OS=Mus musculus GN=Cttn PE=1 SV=1	>sp|Q60598|SRC8_MOUSE Src substrate cortactin OS=Mus musculus GN=Cttn PE=1 SV=2;>tr|Q8BNA5|Q8BNA5_MOUSE Putative uncharacterized protein OS=Mus musculus GN=Cttn PE=2 SV=1;>tr|Q921L6|Q921L6_MOUSE Cortactin, isoform CRA_a OS=Mus musculus GN=Cttn PE=1 SV=1	3	2	3.7	61.249	10008000	309
>tr|Q3UGZ4|Q3UGZ4_MOUSE Putative uncharacterized protein OS=Mus musculus GN=Sptbn2 PE=2 SV=1;>tr|Q68FG2|Q68FG2_MOUSE Protein Sptbn2 OS=Mus musculus GN=Sptbn2 PE=1 SV=1;>tr|Q6A087|Q6A087_MOUSE MKIAA0302 protein (Fragment) OS=Mus musculus GN=Sptbn2 PE=2 SV=1;>tr|Q68FM2|Q68FM2_MOUSE Spnb3 protein (Fragment) OS=Mus musculus GN=Sptbn2 PE=2 SV=1;>tr|Q80ZK2|Q80ZK2_MOUSE Spnb3 protein (Fragment) OS=Mus m…	>tr|Q3UGZ4|Q3UGZ4_MOUSE Putative uncharacterized protein OS=Mus musculus GN=Sptbn2 PE=2 SV=1;>tr|Q68FG2|Q68FG2_MOUSE Protein Sptbn2 OS=Mus musculus GN=Sptbn2 PE=1 SV=1;>tr|Q6A087|Q6A087_MOUSE MKIAA0302 protein (Fragment) OS=Mus musculus GN=Sptbn2 PE=2 SV=1	>tr|Q3UGZ4|Q3UGZ4_MOUSE Putative uncharacterized protein OS=Mus musculus GN=Sptbn2 PE=2 SV=1;>tr|Q68FG2|Q68FG2_MOUSE Protein Sptbn2 OS=Mus musculus GN=Sptbn2 PE=1 SV=1;>tr|Q6A087|Q6A087_MOUSE MKIAA0302 protein (Fragment) OS=Mus musculus GN=Sptbn2 PE=2 SV=1	5	7	3.6	270.93	9555300	1478;1909
>sp|Q8BMS1|ECHA_MOUSE Trifunctional enzyme subunit alpha, mitochondrial OS=Mus musculus GN=Hadha PE=1 SV=1;>tr|Q3TB39|Q3TB39_MOUSE Putative uncharacterized protein (Fragment) OS=Mus musculus GN=Hadha PE=2 SV=1	>sp|Q8BMS1|ECHA_MOUSE Trifunctional enzyme subunit alpha, mitochondrial OS=Mus musculus GN=Hadha PE=1 SV=1;>tr|Q3TB39|Q3TB39_MOUSE Putative uncharacterized protein (Fragment) OS=Mus musculus GN=Hadha PE=2 SV=1	>sp|Q8BMS1|ECHA_MOUSE Trifunctional enzyme subunit alpha, mitochondrial OS=Mus musculus GN=Hadha PE=1 SV=1;>tr|Q3TB39|Q3TB39_MOUSE Putative uncharacterized protein (Fragment) OS=Mus musculus GN=Hadha PE=2 SV=1	2	6	6.9	82.669	9290800	60;353;728
>tr|E9Q7L0|E9Q7L0_MOUSE Protein Ogdhl OS=Mus musculus GN=Ogdhl PE=1 SV=1;>tr|B2RXT3|B2RXT3_MOUSE Ogdhl protein OS=Mus musculus GN=Ogdhl PE=2 SV=1	>tr|E9Q7L0|E9Q7L0_MOUSE Protein Ogdhl OS=Mus musculus GN=Ogdhl PE=1 SV=1;>tr|B2RXT3|B2RXT3_MOUSE Ogdhl protein OS=Mus musculus GN=Ogdhl PE=2 SV=1	>tr|E9Q7L0|E9Q7L0_MOUSE Protein Ogdhl OS=Mus musculus GN=Ogdhl PE=1 SV=1;>tr|B2RXT3|B2RXT3_MOUSE Ogdhl protein OS=Mus musculus GN=Ogdhl PE=2 SV=1	2	5	4.3	116.6	9264700	282;919
>sp|P57722|PCBP3_MOUSE Poly(rC)-binding protein 3 OS=Mus musculus GN=Pcbp3 PE=1 SV=3;>sp|Q61990|PCBP2_MOUSE Poly(rC)-binding protein 2 OS=Mus musculus GN=Pcbp2 PE=1 SV=1;>tr|B2M1R7|B2M1R7_MOUSE Poly(RC) binding protein 2 OS=Mus musculus GN=Pcbp2 PE=2 SV=1;>tr|Q3TF69|Q3TF69_MOUSE Putative uncharacterized protein OS=Mus musculus GN=Pcbp2 PE=2 SV=1;>tr|Q8CFQ6|Q8CFQ6_MOUSE Pcbp3 protein OS=Mus muscul…	>sp|P57722|PCBP3_MOUSE Poly(rC)-binding protein 3 OS=Mus musculus GN=Pcbp3 PE=1 SV=3;>sp|Q61990|PCBP2_MOUSE Poly(rC)-binding protein 2 OS=Mus musculus GN=Pcbp2 PE=1 SV=1;>tr|B2M1R7|B2M1R7_MOUSE Poly(RC) binding protein 2 OS=Mus musculus GN=Pcbp2 PE=2 SV=1;>tr|Q3TF69|Q3TF69_MOUSE Putative uncharacterized protein OS=Mus musculus GN=Pcbp2 PE=2 SV=1;>tr|Q8CFQ6|Q8CFQ6_MOUSE Pcbp3 protein OS=Mus muscul…	>sp|P57722|PCBP3_MOUSE Poly(rC)-binding protein 3 OS=Mus musculus GN=Pcbp3 PE=1 SV=3;>sp|Q61990|PCBP2_MOUSE Poly(rC)-binding protein 2 OS=Mus musculus GN=Pcbp2 PE=1 SV=1;>tr|B2M1R7|B2M1R7_MOUSE Poly(RC) binding protein 2 OS=Mus musculus GN=Pcbp2 PE=2 SV=1;	14	2	5.7	39.294	8809200	63
>sp|Q9CPY7|AMPL_MOUSE Cytosol aminopeptidase OS=Mus musculus GN=Lap3 PE=1 SV=3;>tr|A0A0G2JEM7|A0A0G2JEM7_MOUSE Cytosol aminopeptidase (Fragment) OS=Mus musculus GN=Lap3 PE=1 SV=1	>sp|Q9CPY7|AMPL_MOUSE Cytosol aminopeptidase OS=Mus musculus GN=Lap3 PE=1 SV=3	>sp|Q9CPY7|AMPL_MOUSE Cytosol aminopeptidase OS=Mus musculus GN=Lap3 PE=1 SV=3	2	3	7.3	56.141	7881300	66
>sp|P52196|THTR_MOUSE Thiosulfate sulfurtransferase OS=Mus musculus GN=Tst PE=1 SV=3;>tr|Q545S0|Q545S0_MOUSE Sulfurtransferase OS=Mus musculus GN=Tst PE=1 SV=1	>sp|P52196|THTR_MOUSE Thiosulfate sulfurtransferase OS=Mus musculus GN=Tst PE=1 SV=3;>tr|Q545S0|Q545S0_MOUSE Sulfurtransferase OS=Mus musculus GN=Tst PE=1 SV=1	>sp|P52196|THTR_MOUSE Thiosulfate sulfurtransferase OS=Mus musculus GN=Tst PE=1 SV=3;>tr|Q545S0|Q545S0_MOUSE Sulfurtransferase OS=Mus musculus GN=Tst PE=1 SV=1	2	2	7.7	33.466	7214800	14
>sp|O70456|1433S_MOUSE 14-3-3 protein sigma OS=Mus musculus GN=Sfn PE=1 SV=2;>tr|Q9JJ20|Q9JJ20_MOUSE 14-3-3 protein sigma OS=Mus musculus GN=Sfn PE=2 SV=1;>tr|Q8BJH3|Q8BJH3_MOUSE Putative uncharacterized protein OS=Mus musculus GN=Ywhah PE=2 SV=1	>sp|O70456|1433S_MOUSE 14-3-3 protein sigma OS=Mus musculus GN=Sfn PE=1 SV=2;>tr|Q9JJ20|Q9JJ20_MOUSE 14-3-3 protein sigma OS=Mus musculus GN=Sfn PE=2 SV=1	>sp|O70456|1433S_MOUSE 14-3-3 protein sigma OS=Mus musculus GN=Sfn PE=1 SV=2;>tr|Q9JJ20|Q9JJ20_MOUSE 14-3-3 protein sigma OS=Mus musculus GN=Sfn PE=2 SV=1	3	5	14.1	27.706	6821900	11
>sp|Q60676|PPP5_MOUSE Serine/threonine-protein phosphatase 5 OS=Mus musculus GN=Ppp5c PE=1 SV=3;>tr|F7BX26|F7BX26_MOUSE Serine/threonine-protein phosphatase (Fragment) OS=Mus musculus GN=Ppp5c PE=1 SV=1	>sp|Q60676|PPP5_MOUSE Serine/threonine-protein phosphatase 5 OS=Mus musculus GN=Ppp5c PE=1 SV=3;>tr|F7BX26|F7BX26_MOUSE Serine/threonine-protein phosphatase (Fragment) OS=Mus musculus GN=Ppp5c PE=1 SV=1	>sp|Q60676|PPP5_MOUSE Serine/threonine-protein phosphatase 5 OS=Mus musculus GN=Ppp5c PE=1 SV=3;>tr|F7BX26|F7BX26_MOUSE Serine/threonine-protein phosphatase (Fragment) OS=Mus musculus GN=Ppp5c PE=1 SV=1	2	3	5.8	56.876	6726200	135
>tr|Q3UA52|Q3UA52_MOUSE Putative uncharacterized protein (Fragment) OS=Mus musculus GN=Arpc2 PE=2 SV=1;>sp|Q9CVB6|ARPC2_MOUSE Actin-related protein 2/3 complex subunit 2 OS=Mus musculus GN=Arpc2 PE=1 SV=3;>tr|D3YXG6|D3YXG6_MOUSE Actin-related protein 2/3 complex subunit 2 OS=Mus musculus GN=Arpc2 PE=1 SV=1;>tr|Q4FZG5|Q4FZG5_MOUSE Arpc2 protein (Fragment) OS=Mus musculus GN=Arpc2 PE=2 SV=1	>tr|Q3UA52|Q3UA52_MOUSE Putative uncharacterized protein (Fragment) OS=Mus musculus GN=Arpc2 PE=2 SV=1;>sp|Q9CVB6|ARPC2_MOUSE Actin-related protein 2/3 complex subunit 2 OS=Mus musculus GN=Arpc2 PE=1 SV=3;>tr|D3YXG6|D3YXG6_MOUSE Actin-related protein 2/3 complex subunit 2 OS=Mus musculus GN=Arpc2 PE=1 SV=1;>tr|Q4FZG5|Q4FZG5_MOUSE Arpc2 protein (Fragment) OS=Mus musculus GN=Arpc2 PE=2 SV=1	>tr|Q3UA52|Q3UA52_MOUSE Putative uncharacterized protein (Fragment) OS=Mus musculus GN=Arpc2 PE=2 SV=1;>sp|Q9CVB6|ARPC2_MOUSE Actin-related protein 2/3 complex subunit 2 OS=Mus musculus GN=Arpc2 PE=1 SV=3;>tr|D3YXG6|D3YXG6_MOUSE Actin-related protein 2/3 c	4	3	8.4	42.522	6640300	200
>sp|Q3UQ84|SYTM_MOUSE Threonine--tRNA ligase, mitochondrial OS=Mus musculus GN=Tars2 PE=1 SV=1;>tr|Q922A3|Q922A3_MOUSE Tars2 protein OS=Mus musculus GN=Tars2 PE=1 SV=1;>tr|E9Q7H6|E9Q7H6_MOUSE Threonine--tRNA ligase, mitochondrial OS=Mus musculus GN=Tars2 PE=1 SV=1	>sp|Q3UQ84|SYTM_MOUSE Threonine--tRNA ligase, mitochondrial OS=Mus musculus GN=Tars2 PE=1 SV=1;>tr|Q922A3|Q922A3_MOUSE Tars2 protein OS=Mus musculus GN=Tars2 PE=1 SV=1;>tr|E9Q7H6|E9Q7H6_MOUSE Threonine--tRNA ligase, mitochondrial OS=Mus musculus GN=Tars2 PE=1 SV=1	>sp|Q3UQ84|SYTM_MOUSE Threonine--tRNA ligase, mitochondrial OS=Mus musculus GN=Tars2 PE=1 SV=1;>tr|Q922A3|Q922A3_MOUSE Tars2 protein OS=Mus musculus GN=Tars2 PE=1 SV=1;>tr|E9Q7H6|E9Q7H6_MOUSE Threonine--tRNA ligase, mitochondrial OS=Mus musculus GN=Tars2 P	3	2	5.5	81.699	6612400	384
>tr|Q3UYN1|Q3UYN1_MOUSE Putative uncharacterized protein OS=Mus musculus GN=Prosc PE=2 SV=1;>sp|Q9Z2Y8|PROSC_MOUSE Proline synthase co-transcribed bacterial homolog protein OS=Mus musculus GN=Prosc PE=1 SV=1;>tr|Q544R1|Q544R1_MOUSE Proline synthase co-transcribed bacterial homolog protein OS=Mus musculus GN=Prosc PE=1 SV=1;>tr|Q6P8V7|Q6P8V7_MOUSE Proline synthetase co-transcribed OS=Mus musculus …	>tr|Q3UYN1|Q3UYN1_MOUSE Putative uncharacterized protein OS=Mus musculus GN=Prosc PE=2 SV=1;>sp|Q9Z2Y8|PROSC_MOUSE Proline synthase co-transcribed bacterial homolog protein OS=Mus musculus GN=Prosc PE=1 SV=1;>tr|Q544R1|Q544R1_MOUSE Proline synthase co-transcribed bacterial homolog protein OS=Mus musculus GN=Prosc PE=1 SV=1;>tr|Q6P8V7|Q6P8V7_MOUSE Proline synthetase co-transcribed OS=Mus musculus …	>tr|Q3UYN1|Q3UYN1_MOUSE Putative uncharacterized protein OS=Mus musculus GN=Prosc PE=2 SV=1;>sp|Q9Z2Y8|PROSC_MOUSE Proline synthase co-transcribed bacterial homolog protein OS=Mus musculus GN=Prosc PE=1 SV=1;>tr|Q544R1|Q544R1_MOUSE Proline synthase co-tran	5	2	9.5	35.873	6324600	41;43
>sp|O70435|PSA3_MOUSE Proteasome subunit alpha type-3 OS=Mus musculus GN=Psma3 PE=1 SV=3;>tr|Q58EV4|Q58EV4_MOUSE Proteasome subunit alpha type OS=Mus musculus GN=Psma3 PE=1 SV=1;>tr|Q9DCD8|Q9DCD8_MOUSE Proteasome subunit alpha type OS=Mus musculus GN=Psma3 PE=2 SV=1;>tr|E0CX62|E0CX62_MOUSE Proteasome subunit alpha type-3 OS=Mus musculus GN=Psma3 PE=1 SV=2;>tr|Q3TEL1|Q3TEL1_MOUSE Putative uncharac…	>sp|O70435|PSA3_MOUSE Proteasome subunit alpha type-3 OS=Mus musculus GN=Psma3 PE=1 SV=3;>tr|Q58EV4|Q58EV4_MOUSE Proteasome subunit alpha type OS=Mus musculus GN=Psma3 PE=1 SV=1;>tr|Q9DCD8|Q9DCD8_MOUSE Proteasome subunit alpha type OS=Mus musculus GN=Psma3 PE=2 SV=1;>tr|E0CX62|E0CX62_MOUSE Proteasome subunit alpha type-3 OS=Mus musculus GN=Psma3 PE=1 SV=2;>tr|Q3TEL1|Q3TEL1_MOUSE Putative uncharac…	>sp|O70435|PSA3_MOUSE Proteasome subunit alpha type-3 OS=Mus musculus GN=Psma3 PE=1 SV=3;>tr|Q58EV4|Q58EV4_MOUSE Proteasome subunit alpha type OS=Mus musculus GN=Psma3 PE=1 SV=1;>tr|Q9DCD8|Q9DCD8_MOUSE Proteasome subunit alpha type OS=Mus musculus GN=Psma3	5	2	9.4	28.405	6283100	57
>sp|Q99L13|3HIDH_MOUSE 3-hydroxyisobutyrate dehydrogenase, mitochondrial OS=Mus musculus GN=Hibadh PE=1 SV=1;>tr|A0ZNJ2|A0ZNJ2_MOUSE 3-hydroxyisobutyrate dehydrogenase OS=Mus musculus GN=Hibadh PE=2 SV=1	>sp|Q99L13|3HIDH_MOUSE 3-hydroxyisobutyrate dehydrogenase, mitochondrial OS=Mus musculus GN=Hibadh PE=1 SV=1;>tr|A0ZNJ2|A0ZNJ2_MOUSE 3-hydroxyisobutyrate dehydrogenase OS=Mus musculus GN=Hibadh PE=2 SV=1	>sp|Q99L13|3HIDH_MOUSE 3-hydroxyisobutyrate dehydrogenase, mitochondrial OS=Mus musculus GN=Hibadh PE=1 SV=1;>tr|A0ZNJ2|A0ZNJ2_MOUSE 3-hydroxyisobutyrate dehydrogenase OS=Mus musculus GN=Hibadh PE=2 SV=1	2	2	7.8	35.44	5772000	241
>tr|A0A087WPR1|A0A087WPR1_MOUSE Myelin-associated glycoprotein OS=Mus musculus GN=Mag PE=1 SV=1;>sp|P20917|MAG_MOUSE Myelin-associated glycoprotein OS=Mus musculus GN=Mag PE=1 SV=2;>tr|Q3ZB61|Q3ZB61_MOUSE Mag protein (Fragment) OS=Mus musculus GN=Mag PE=2 SV=1;>tr|Q3T1F6|Q3T1F6_MOUSE Myelin-associated glycoprotein OS=Mus musculus GN=Mag PE=2 SV=1;>tr|Q3ZB62|Q3ZB62_MOUSE Myelin-associated glycopro…	>tr|A0A087WPR1|A0A087WPR1_MOUSE Myelin-associated glycoprotein OS=Mus musculus GN=Mag PE=1 SV=1;>sp|P20917|MAG_MOUSE Myelin-associated glycoprotein OS=Mus musculus GN=Mag PE=1 SV=2;>tr|Q3ZB61|Q3ZB61_MOUSE Mag protein (Fragment) OS=Mus musculus GN=Mag PE=2 SV=1;>tr|Q3T1F6|Q3T1F6_MOUSE Myelin-associated glycoprotein OS=Mus musculus GN=Mag PE=2 SV=1;>tr|Q3ZB62|Q3ZB62_MOUSE Myelin-associated glycopro…	>tr|A0A087WPR1|A0A087WPR1_MOUSE Myelin-associated glycoprotein OS=Mus musculus GN=Mag PE=1 SV=1;>sp|P20917|MAG_MOUSE Myelin-associated glycoprotein OS=Mus musculus GN=Mag PE=1 SV=2;>tr|Q3ZB61|Q3ZB61_MOUSE Mag protein (Fragment) OS=Mus musculus GN=Mag PE=2	7	2	3.3	69.387	5743900	75
>sp|P68510|1433F_MOUSE 14-3-3 protein eta OS=Mus musculus GN=Ywhah PE=1 SV=2	>sp|P68510|1433F_MOUSE 14-3-3 protein eta OS=Mus musculus GN=Ywhah PE=1 SV=2	>sp|P68510|1433F_MOUSE 14-3-3 protein eta OS=Mus musculus GN=Ywhah PE=1 SV=2	1	5	18.7	28.211	5618500	77
>sp|Q91WS0|CISD1_MOUSE CDGSH iron-sulfur domain-containing protein 1 OS=Mus musculus GN=Cisd1 PE=1 SV=1	>sp|Q91WS0|CISD1_MOUSE CDGSH iron-sulfur domain-containing protein 1 OS=Mus musculus GN=Cisd1 PE=1 SV=1	>sp|Q91WS0|CISD1_MOUSE CDGSH iron-sulfur domain-containing protein 1 OS=Mus musculus GN=Cisd1 PE=1 SV=1	1	2	23.1	12.097	5149400	104
>tr|G3UZJ2|G3UZJ2_MOUSE Microtubule-associated protein (Fragment) OS=Mus musculus GN=Map2 PE=1 SV=6	>tr|G3UZJ2|G3UZJ2_MOUSE Microtubule-associated protein (Fragment) OS=Mus musculus GN=Map2 PE=1 SV=6	>tr|G3UZJ2|G3UZJ2_MOUSE Microtubule-associated protein (Fragment) OS=Mus musculus GN=Map2 PE=1 SV=6	1	3	14.6	25.652	4596300	6
>sp|Q8BGC4|ZADH2_MOUSE Zinc-binding alcohol dehydrogenase domain-containing protein 2 OS=Mus musculus GN=Zadh2 PE=1 SV=1;>tr|Q14AZ9|Q14AZ9_MOUSE Zinc binding alcohol dehydrogenase, domain containing 2 OS=Mus musculus GN=Zadh2 PE=1 SV=1;>tr|Q8R0Z8|Q8R0Z8_MOUSE Zadh2 protein OS=Mus musculus GN=Zadh2 PE=2 SV=1	>sp|Q8BGC4|ZADH2_MOUSE Zinc-binding alcohol dehydrogenase domain-containing protein 2 OS=Mus musculus GN=Zadh2 PE=1 SV=1;>tr|Q14AZ9|Q14AZ9_MOUSE Zinc binding alcohol dehydrogenase, domain containing 2 OS=Mus musculus GN=Zadh2 PE=1 SV=1;>tr|Q8R0Z8|Q8R0Z8_MOUSE Zadh2 protein OS=Mus musculus GN=Zadh2 PE=2 SV=1	>sp|Q8BGC4|ZADH2_MOUSE Zinc-binding alcohol dehydrogenase domain-containing protein 2 OS=Mus musculus GN=Zadh2 PE=1 SV=1;>tr|Q14AZ9|Q14AZ9_MOUSE Zinc binding alcohol dehydrogenase, domain containing 2 OS=Mus musculus GN=Zadh2 PE=1 SV=1;>tr|Q8R0Z8|Q8R0Z8_MO	3	2	5	40.528	4390100	35
>tr|B2RY17|B2RY17_MOUSE Tnik protein OS=Mus musculus GN=Tnik PE=2 SV=1;>tr|B2RQ80|B2RQ80_MOUSE Tnik protein OS=Mus musculus GN=Tnik PE=1 SV=1;>tr|B9EKN8|B9EKN8_MOUSE TRAF2 and NCK interacting kinase OS=Mus musculus GN=Tnik PE=1 SV=1;>tr|E9PUL9|E9PUL9_MOUSE Traf2 and NCK-interacting protein kinase OS=Mus musculus GN=Tnik PE=1 SV=1;>sp|P83510|TNIK_MOUSE Traf2 and NCK-interacting protein kinase OS=M…	>tr|B2RY17|B2RY17_MOUSE Tnik protein OS=Mus musculus GN=Tnik PE=2 SV=1;>tr|B2RQ80|B2RQ80_MOUSE Tnik protein OS=Mus musculus GN=Tnik PE=1 SV=1;>tr|B9EKN8|B9EKN8_MOUSE TRAF2 and NCK interacting kinase OS=Mus musculus GN=Tnik PE=1 SV=1;>tr|E9PUL9|E9PUL9_MOUSE Traf2 and NCK-interacting protein kinase OS=Mus musculus GN=Tnik PE=1 SV=1;>sp|P83510|TNIK_MOUSE Traf2 and NCK-interacting protein kinase OS=M…	>tr|B2RY17|B2RY17_MOUSE Tnik protein OS=Mus musculus GN=Tnik PE=2 SV=1;>tr|B2RQ80|B2RQ80_MOUSE Tnik protein OS=Mus musculus GN=Tnik PE=1 SV=1;>tr|B9EKN8|B9EKN8_MOUSE TRAF2 and NCK interacting kinase OS=Mus musculus GN=Tnik PE=1 SV=1;>tr|E9PUL9|E9PUL9_MOUSE	28	2	1.5	155.3	4185600	530
>sp|Q8BWT1|THIM_MOUSE 3-ketoacyl-CoA thiolase, mitochondrial OS=Mus musculus GN=Acaa2 PE=1 SV=3;>tr|Q3UKH3|Q3UKH3_MOUSE Putative uncharacterized protein OS=Mus musculus GN=Acaa2 PE=2 SV=1	>sp|Q8BWT1|THIM_MOUSE 3-ketoacyl-CoA thiolase, mitochondrial OS=Mus musculus GN=Acaa2 PE=1 SV=3;>tr|Q3UKH3|Q3UKH3_MOUSE Putative uncharacterized protein OS=Mus musculus GN=Acaa2 PE=2 SV=1	>sp|Q8BWT1|THIM_MOUSE 3-ketoacyl-CoA thiolase, mitochondrial OS=Mus musculus GN=Acaa2 PE=1 SV=3;>tr|Q3UKH3|Q3UKH3_MOUSE Putative uncharacterized protein OS=Mus musculus GN=Acaa2 PE=2 SV=1	2	5	14.4	41.829	4068000	13;137;171
>tr|A0A0G2JGS4|A0A0G2JGS4_MOUSE Calcium/calmodulin-dependent protein kinase type II subunit delta OS=Mus musculus GN=Camk2d PE=1 SV=1;>tr|E9Q1T1|E9Q1T1_MOUSE Calcium/calmodulin-dependent protein kinase type II subunit delta OS=Mus musculus GN=Camk2d PE=1 SV=1;>tr|E9Q1V9|E9Q1V9_MOUSE Calcium/calmodulin-dependent protein kinase type II subunit delta OS=Mus musculus GN=Camk2d PE=1 SV=1;>sp|Q6PHZ2|KC…	>tr|A0A0G2JGS4|A0A0G2JGS4_MOUSE Calcium/calmodulin-dependent protein kinase type II subunit delta OS=Mus musculus GN=Camk2d PE=1 SV=1;>tr|E9Q1T1|E9Q1T1_MOUSE Calcium/calmodulin-dependent protein kinase type II subunit delta OS=Mus musculus GN=Camk2d PE=1 SV=1;>tr|E9Q1V9|E9Q1V9_MOUSE Calcium/calmodulin-dependent protein kinase type II subunit delta OS=Mus musculus GN=Camk2d PE=1 SV=1;>sp|Q6PHZ2|KC…	>tr|A0A0G2JGS4|A0A0G2JGS4_MOUSE Calcium/calmodulin-dependent protein kinase type II subunit delta OS=Mus musculus GN=Camk2d PE=1 SV=1;>tr|E9Q1T1|E9Q1T1_MOUSE Calcium/calmodulin-dependent protein kinase type II subunit delta OS=Mus musculus GN=Camk2d PE=1 S	20	7	10.7	60.003	4044700	57;69;292
>sp|Q7TSJ2|MAP6_MOUSE Microtubule-associated protein 6 OS=Mus musculus GN=Map6 PE=1 SV=2;>tr|D3Z6W1|D3Z6W1_MOUSE Microtubule-associated protein 6 OS=Mus musculus GN=Map6 PE=1 SV=1	>sp|Q7TSJ2|MAP6_MOUSE Microtubule-associated protein 6 OS=Mus musculus GN=Map6 PE=1 SV=2	>sp|Q7TSJ2|MAP6_MOUSE Microtubule-associated protein 6 OS=Mus musculus GN=Map6 PE=1 SV=2	2	4	6.5	96.449	3925500	512;521
>sp|Q9WUA3|PFKAP_MOUSE ATP-dependent 6-phosphofructokinase, platelet type OS=Mus musculus GN=Pfkp PE=1 SV=1;>tr|Q8C605|Q8C605_MOUSE ATP-dependent 6-phosphofructokinase OS=Mus musculus GN=Pfkp PE=1 SV=1;>tr|F6YL81|F6YL81_MOUSE ATP-dependent 6-phosphofructokinase, platelet type (Fragment) OS=Mus musculus GN=Pfkp PE=1 SV=1;>tr|Q8C8E8|Q8C8E8_MOUSE Putative uncharacterized protein (Fragment) OS=Mus mu…	>sp|Q9WUA3|PFKAP_MOUSE ATP-dependent 6-phosphofructokinase, platelet type OS=Mus musculus GN=Pfkp PE=1 SV=1;>tr|Q8C605|Q8C605_MOUSE ATP-dependent 6-phosphofructokinase OS=Mus musculus GN=Pfkp PE=1 SV=1	>sp|Q9WUA3|PFKAP_MOUSE ATP-dependent 6-phosphofructokinase, platelet type OS=Mus musculus GN=Pfkp PE=1 SV=1;>tr|Q8C605|Q8C605_MOUSE ATP-dependent 6-phosphofructokinase OS=Mus musculus GN=Pfkp PE=1 SV=1	4	5	6.1	85.454	3900900	485;687;735
>sp|O35927|CTND2_MOUSE Catenin delta-2 OS=Mus musculus GN=Ctnnd2 PE=1 SV=1;>tr|E9QKH8|E9QKH8_MOUSE Catenin delta-2 OS=Mus musculus GN=Ctnnd2 PE=1 SV=1;>tr|B7ZNF6|B7ZNF6_MOUSE Ctnnd2 protein OS=Mus musculus GN=Ctnnd2 PE=2 SV=1	>sp|O35927|CTND2_MOUSE Catenin delta-2 OS=Mus musculus GN=Ctnnd2 PE=1 SV=1;>tr|E9QKH8|E9QKH8_MOUSE Catenin delta-2 OS=Mus musculus GN=Ctnnd2 PE=1 SV=1;>tr|B7ZNF6|B7ZNF6_MOUSE Ctnnd2 protein OS=Mus musculus GN=Ctnnd2 PE=2 SV=1	>sp|O35927|CTND2_MOUSE Catenin delta-2 OS=Mus musculus GN=Ctnnd2 PE=1 SV=1;>tr|E9QKH8|E9QKH8_MOUSE Catenin delta-2 OS=Mus musculus GN=Ctnnd2 PE=1 SV=1;>tr|B7ZNF6|B7ZNF6_MOUSE Ctnnd2 protein OS=Mus musculus GN=Ctnnd2 PE=2 SV=1	3	2	2	135	3859000	428
>sp|P11983|TCPA_MOUSE T-complex protein 1 subunit alpha OS=Mus musculus GN=Tcp1 PE=1 SV=3;>tr|W0TYI4|W0TYI4_MOUSE T-complex protein 1 subunit alpha (Fragment) OS=Mus musculus GN=Tcp1 PE=3 SV=1;>tr|Q9QZ33|Q9QZ33_MOUSE T-complex polypeptide 1 (Fragment) OS=Mus musculus GN=Tcp-1 PE=4 SV=1;>tr|Q62290|Q62290_MOUSE T-complex polypeptide 1 (Fragment) OS=Mus musculus GN=Tcp-1 PE=4 SV=1;>tr|Q9QZ35|Q9QZ35_…	>sp|P11983|TCPA_MOUSE T-complex protein 1 subunit alpha OS=Mus musculus GN=Tcp1 PE=1 SV=3;>tr|W0TYI4|W0TYI4_MOUSE T-complex protein 1 subunit alpha (Fragment) OS=Mus musculus GN=Tcp1 PE=3 SV=1;>tr|Q9QZ33|Q9QZ33_MOUSE T-complex polypeptide 1 (Fragment) OS=Mus musculus GN=Tcp-1 PE=4 SV=1;>tr|Q62290|Q62290_MOUSE T-complex polypeptide 1 (Fragment) OS=Mus musculus GN=Tcp-1 PE=4 SV=1;>tr|Q9QZ35|Q9QZ35_…	>sp|P11983|TCPA_MOUSE T-complex protein 1 subunit alpha OS=Mus musculus GN=Tcp1 PE=1 SV=3;>tr|W0TYI4|W0TYI4_MOUSE T-complex protein 1 subunit alpha (Fragment) OS=Mus musculus GN=Tcp1 PE=3 SV=1;>tr|Q9QZ33|Q9QZ33_MOUSE T-complex polypeptide 1 (Fragment) OS=M	10	2	4.1	60.448	3613100	400
>tr|Q3U8W9|Q3U8W9_MOUSE Putative uncharacterized protein OS=Mus musculus GN=Hnrnpr PE=2 SV=1;>tr|Q3UMT8|Q3UMT8_MOUSE Putative uncharacterized protein OS=Mus musculus GN=Hnrnpr PE=2 SV=1;>tr|Q8VHM5|Q8VHM5_MOUSE Heterogeneous nuclear ribonucleoprotein R OS=Mus musculus GN=Hnrnpr PE=1 SV=1;>tr|Q3UKV5|Q3UKV5_MOUSE Putative uncharacterized protein (Fragment) OS=Mus musculus GN=Hnrnpr PE=2 SV=1;>tr|Q3U…	>tr|Q3U8W9|Q3U8W9_MOUSE Putative uncharacterized protein OS=Mus musculus GN=Hnrnpr PE=2 SV=1;>tr|Q3UMT8|Q3UMT8_MOUSE Putative uncharacterized protein OS=Mus musculus GN=Hnrnpr PE=2 SV=1;>tr|Q8VHM5|Q8VHM5_MOUSE Heterogeneous nuclear ribonucleoprotein R OS=Mus musculus GN=Hnrnpr PE=1 SV=1;>tr|Q3UKV5|Q3UKV5_MOUSE Putative uncharacterized protein (Fragment) OS=Mus musculus GN=Hnrnpr PE=2 SV=1;>tr|Q3U…	>tr|Q3U8W9|Q3U8W9_MOUSE Putative uncharacterized protein OS=Mus musculus GN=Hnrnpr PE=2 SV=1;>tr|Q3UMT8|Q3UMT8_MOUSE Putative uncharacterized protein OS=Mus musculus GN=Hnrnpr PE=2 SV=1;>tr|Q8VHM5|Q8VHM5_MOUSE Heterogeneous nuclear ribonucleoprotein R OS=M	18	3	4	70.877	3612800	126
>sp|P56382|ATP5E_MOUSE ATP synthase subunit epsilon, mitochondrial OS=Mus musculus GN=Atp5e PE=1 SV=2;>tr|Q545F5|Q545F5_MOUSE ATP synthase subunit epsilon, mitochondrial OS=Mus musculus GN=Atp5e PE=1 SV=1;>tr|Q6VEU5|Q6VEU5_MOUSE H+ transporting F1 ATP synthase epsilon subunit OS=Mus musculus GN=Atp5e PE=2 SV=1;>tr|G8DXR6|G8DXR6_MOUSE Mitochondrial ATP synthase epsilon subunit (Fragment) OS=Mus mu…	>sp|P56382|ATP5E_MOUSE ATP synthase subunit epsilon, mitochondrial OS=Mus musculus GN=Atp5e PE=1 SV=2;>tr|Q545F5|Q545F5_MOUSE ATP synthase subunit epsilon, mitochondrial OS=Mus musculus GN=Atp5e PE=1 SV=1;>tr|Q6VEU5|Q6VEU5_MOUSE H+ transporting F1 ATP synthase epsilon subunit OS=Mus musculus GN=Atp5e PE=2 SV=1;>tr|G8DXR6|G8DXR6_MOUSE Mitochondrial ATP synthase epsilon subunit (Fragment) OS=Mus mu…	>sp|P56382|ATP5E_MOUSE ATP synthase subunit epsilon, mitochondrial OS=Mus musculus GN=Atp5e PE=1 SV=2;>tr|Q545F5|Q545F5_MOUSE ATP synthase subunit epsilon, mitochondrial OS=Mus musculus GN=Atp5e PE=1 SV=1;>tr|Q6VEU5|Q6VEU5_MOUSE H+ transporting F1 ATP synt	6	3	50	5.8378	3581800	21;28
>sp|Q8K354|CBR3_MOUSE Carbonyl reductase [NADPH] 3 OS=Mus musculus GN=Cbr3 PE=1 SV=1	>sp|Q8K354|CBR3_MOUSE Carbonyl reductase [NADPH] 3 OS=Mus musculus GN=Cbr3 PE=1 SV=1	>sp|Q8K354|CBR3_MOUSE Carbonyl reductase [NADPH] 3 OS=Mus musculus GN=Cbr3 PE=1 SV=1	1	3	10.8	30.953	3399100	130;157
>tr|E9Q3L2|E9Q3L2_MOUSE Protein Pi4ka OS=Mus musculus GN=Pi4ka PE=1 SV=1;>tr|Q6DIC7|Q6DIC7_MOUSE Phosphatidylinositol 4-kinase, catalytic, alpha polypeptide OS=Mus musculus GN=Pi4ka PE=2 SV=1;>tr|Q3UVT5|Q3UVT5_MOUSE Putative uncharacterized protein (Fragment) OS=Mus musculus GN=Pi4ka PE=2 SV=1	>tr|E9Q3L2|E9Q3L2_MOUSE Protein Pi4ka OS=Mus musculus GN=Pi4ka PE=1 SV=1;>tr|Q6DIC7|Q6DIC7_MOUSE Phosphatidylinositol 4-kinase, catalytic, alpha polypeptide OS=Mus musculus GN=Pi4ka PE=2 SV=1;>tr|Q3UVT5|Q3UVT5_MOUSE Putative uncharacterized protein (Fragment) OS=Mus musculus GN=Pi4ka PE=2 SV=1	>tr|E9Q3L2|E9Q3L2_MOUSE Protein Pi4ka OS=Mus musculus GN=Pi4ka PE=1 SV=1;>tr|Q6DIC7|Q6DIC7_MOUSE Phosphatidylinositol 4-kinase, catalytic, alpha polypeptide OS=Mus musculus GN=Pi4ka PE=2 SV=1;>tr|Q3UVT5|Q3UVT5_MOUSE Putative uncharacterized protein (Fragme	3	2	1	231.35	3049000	407
>sp|Q60864|STIP1_MOUSE Stress-induced-phosphoprotein 1 OS=Mus musculus GN=Stip1 PE=1 SV=1;>tr|Q3THQ5|Q3THQ5_MOUSE Putative uncharacterized protein OS=Mus musculus GN=Stip1 PE=2 SV=1	>sp|Q60864|STIP1_MOUSE Stress-induced-phosphoprotein 1 OS=Mus musculus GN=Stip1 PE=1 SV=1;>tr|Q3THQ5|Q3THQ5_MOUSE Putative uncharacterized protein OS=Mus musculus GN=Stip1 PE=2 SV=1	>sp|Q60864|STIP1_MOUSE Stress-induced-phosphoprotein 1 OS=Mus musculus GN=Stip1 PE=1 SV=1;>tr|Q3THQ5|Q3THQ5_MOUSE Putative uncharacterized protein OS=Mus musculus GN=Stip1 PE=2 SV=1	2	5	8.1	62.581	3009500	312
>tr|Q9D881|Q9D881_MOUSE Cytochrome c oxidase subunit 5B, mitochondrial OS=Mus musculus GN=Gm11273 PE=1 SV=1;>sp|P19536|COX5B_MOUSE Cytochrome c oxidase subunit 5B, mitochondrial OS=Mus musculus GN=Cox5b PE=1 SV=1;>tr|A0A0A6YVR0|A0A0A6YVR0_MOUSE Cytochrome c oxidase subunit 5B, mitochondrial (Fragment) OS=Mus musculus GN=Cox5b PE=1 SV=1;>tr|F7C106|F7C106_MOUSE Cytochrome c oxidase subunit 5B, mito…	>tr|Q9D881|Q9D881_MOUSE Cytochrome c oxidase subunit 5B, mitochondrial OS=Mus musculus GN=Gm11273 PE=1 SV=1;>sp|P19536|COX5B_MOUSE Cytochrome c oxidase subunit 5B, mitochondrial OS=Mus musculus GN=Cox5b PE=1 SV=1	>tr|Q9D881|Q9D881_MOUSE Cytochrome c oxidase subunit 5B, mitochondrial OS=Mus musculus GN=Gm11273 PE=1 SV=1;>sp|P19536|COX5B_MOUSE Cytochrome c oxidase subunit 5B, mitochondrial OS=Mus musculus GN=Cox5b PE=1 SV=1	4	5	34.1	13.847	2839200	86;121
>sp|P54071|IDHP_MOUSE Isocitrate dehydrogenase [NADP], mitochondrial OS=Mus musculus GN=Idh2 PE=1 SV=3;>tr|D6RIL6|D6RIL6_MOUSE Isocitrate dehydrogenase [NADP], mitochondrial OS=Mus musculus GN=Idh2 PE=1 SV=1	>sp|P54071|IDHP_MOUSE Isocitrate dehydrogenase [NADP], mitochondrial OS=Mus musculus GN=Idh2 PE=1 SV=3;>tr|D6RIL6|D6RIL6_MOUSE Isocitrate dehydrogenase [NADP], mitochondrial OS=Mus musculus GN=Idh2 PE=1 SV=1	>sp|P54071|IDHP_MOUSE Isocitrate dehydrogenase [NADP], mitochondrial OS=Mus musculus GN=Idh2 PE=1 SV=3;>tr|D6RIL6|D6RIL6_MOUSE Isocitrate dehydrogenase [NADP], mitochondrial OS=Mus musculus GN=Idh2 PE=1 SV=1	2	8	21.9	50.906	2741800	80;133;155;180;256;384
>sp|Q99JY0|ECHB_MOUSE Trifunctional enzyme subunit beta, mitochondrial OS=Mus musculus GN=Hadhb PE=1 SV=1	>sp|Q99JY0|ECHB_MOUSE Trifunctional enzyme subunit beta, mitochondrial OS=Mus musculus GN=Hadhb PE=1 SV=1	>sp|Q99JY0|ECHB_MOUSE Trifunctional enzyme subunit beta, mitochondrial OS=Mus musculus GN=Hadhb PE=1 SV=1	1	4	10.1	51.386	2706900	189;333
>sp|Q61425|HCDH_MOUSE Hydroxyacyl-coenzyme A dehydrogenase, mitochondrial OS=Mus musculus GN=Hadh PE=1 SV=2	>sp|Q61425|HCDH_MOUSE Hydroxyacyl-coenzyme A dehydrogenase, mitochondrial OS=Mus musculus GN=Hadh PE=1 SV=2	>sp|Q61425|HCDH_MOUSE Hydroxyacyl-coenzyme A dehydrogenase, mitochondrial OS=Mus musculus GN=Hadh PE=1 SV=2	1	4	11.5	34.463	2571900	75;81;185
>sp|Q91Z67|SRGP2_MOUSE SLIT-ROBO Rho GTPase-activating protein 2 OS=Mus musculus GN=Srgap2 PE=1 SV=2;>tr|A0A087WNM1|A0A087WNM1_MOUSE SLIT-ROBO Rho GTPase-activating protein 2 OS=Mus musculus GN=Srgap2 PE=1 SV=1;>tr|A0A087WSQ1|A0A087WSQ1_MOUSE SLIT-ROBO Rho GTPase-activating protein 2 (Fragment) OS=Mus musculus GN=Srgap2 PE=1 SV=1;>tr|A0A087WS59|A0A087WS59_MOUSE SLIT-ROBO Rho GTPase-activating pro…	>sp|Q91Z67|SRGP2_MOUSE SLIT-ROBO Rho GTPase-activating protein 2 OS=Mus musculus GN=Srgap2 PE=1 SV=2;>tr|A0A087WNM1|A0A087WNM1_MOUSE SLIT-ROBO Rho GTPase-activating protein 2 OS=Mus musculus GN=Srgap2 PE=1 SV=1;>tr|A0A087WSQ1|A0A087WSQ1_MOUSE SLIT-ROBO Rho GTPase-activating protein 2 (Fragment) OS=Mus musculus GN=Srgap2 PE=1 SV=1;>tr|A0A087WS59|A0A087WS59_MOUSE SLIT-ROBO Rho GTPase-activating pro…	>sp|Q91Z67|SRGP2_MOUSE SLIT-ROBO Rho GTPase-activating protein 2 OS=Mus musculus GN=Srgap2 PE=1 SV=2;>tr|A0A087WNM1|A0A087WNM1_MOUSE SLIT-ROBO Rho GTPase-activating protein 2 OS=Mus musculus GN=Srgap2 PE=1 SV=1;>tr|A0A087WSQ1|A0A087WSQ1_MOUSE SLIT-ROBO Rho	5	2	2.3	120.8	2490800	1035
>sp|Q8VBW6|ULA1_MOUSE NEDD8-activating enzyme E1 regulatory subunit OS=Mus musculus GN=Nae1 PE=1 SV=1;>tr|Q3UK27|Q3UK27_MOUSE NEDD8-activating enzyme E1 regulatory subunit OS=Mus musculus GN=Nae1 PE=1 SV=1;>tr|E0CZE0|E0CZE0_MOUSE NEDD8-activating enzyme E1 regulatory subunit OS=Mus musculus GN=Nae1 PE=1 SV=1;>tr|Q3TS59|Q3TS59_MOUSE Putative uncharacterized protein (Fragment) OS=Mus musculus GN=Na…	>sp|Q8VBW6|ULA1_MOUSE NEDD8-activating enzyme E1 regulatory subunit OS=Mus musculus GN=Nae1 PE=1 SV=1;>tr|Q3UK27|Q3UK27_MOUSE NEDD8-activating enzyme E1 regulatory subunit OS=Mus musculus GN=Nae1 PE=1 SV=1;>tr|E0CZE0|E0CZE0_MOUSE NEDD8-activating enzyme E1 regulatory subunit OS=Mus musculus GN=Nae1 PE=1 SV=1;>tr|Q3TS59|Q3TS59_MOUSE Putative uncharacterized protein (Fragment) OS=Mus musculus GN=Na…	>sp|Q8VBW6|ULA1_MOUSE NEDD8-activating enzyme E1 regulatory subunit OS=Mus musculus GN=Nae1 PE=1 SV=1;>tr|Q3UK27|Q3UK27_MOUSE NEDD8-activating enzyme E1 regulatory subunit OS=Mus musculus GN=Nae1 PE=1 SV=1;>tr|E0CZE0|E0CZE0_MOUSE NEDD8-activating enzyme E1	4	2	3.2	60.273	2469800	6
>sp|P26443|DHE3_MOUSE Glutamate dehydrogenase 1, mitochondrial OS=Mus musculus GN=Glud1 PE=1 SV=1;>tr|Q3TSQ7|Q3TSQ7_MOUSE Putative uncharacterized protein (Fragment) OS=Mus musculus GN=Glud1 PE=2 SV=1;>tr|F7CFA5|F7CFA5_MOUSE Glutamate dehydrogenase 1, mitochondrial (Fragment) OS=Mus musculus GN=Glud1 PE=1 SV=1	>sp|P26443|DHE3_MOUSE Glutamate dehydrogenase 1, mitochondrial OS=Mus musculus GN=Glud1 PE=1 SV=1;>tr|Q3TSQ7|Q3TSQ7_MOUSE Putative uncharacterized protein (Fragment) OS=Mus musculus GN=Glud1 PE=2 SV=1	>sp|P26443|DHE3_MOUSE Glutamate dehydrogenase 1, mitochondrial OS=Mus musculus GN=Glud1 PE=1 SV=1;>tr|Q3TSQ7|Q3TSQ7_MOUSE Putative uncharacterized protein (Fragment) OS=Mus musculus GN=Glud1 PE=2 SV=1	3	11	20.1	61.336	2175800	90;98;162;187;352;390;457;527
>sp|Q99MN9|PCCB_MOUSE Propionyl-CoA carboxylase beta chain, mitochondrial OS=Mus musculus GN=Pccb PE=1 SV=2;>tr|Q7TMF4|Q7TMF4_MOUSE Propionyl Coenzyme A carboxylase, beta polypeptide OS=Mus musculus GN=Pccb PE=2 SV=1;>tr|Q8CFZ3|Q8CFZ3_MOUSE Propionyl Coenzyme A carboxylase, beta polypeptide OS=Mus musculus GN=Pccb PE=2 SV=1;>tr|A0PJE6|A0PJE6_MOUSE Pccb protein (Fragment) OS=Mus musculus GN=Pccb P…	>sp|Q99MN9|PCCB_MOUSE Propionyl-CoA carboxylase beta chain, mitochondrial OS=Mus musculus GN=Pccb PE=1 SV=2;>tr|Q7TMF4|Q7TMF4_MOUSE Propionyl Coenzyme A carboxylase, beta polypeptide OS=Mus musculus GN=Pccb PE=2 SV=1;>tr|Q8CFZ3|Q8CFZ3_MOUSE Propionyl Coenzyme A carboxylase, beta polypeptide OS=Mus musculus GN=Pccb PE=2 SV=1;>tr|A0PJE6|A0PJE6_MOUSE Pccb protein (Fragment) OS=Mus musculus GN=Pccb P…	>sp|Q99MN9|PCCB_MOUSE Propionyl-CoA carboxylase beta chain, mitochondrial OS=Mus musculus GN=Pccb PE=1 SV=2;>tr|Q7TMF4|Q7TMF4_MOUSE Propionyl Coenzyme A carboxylase, beta polypeptide OS=Mus musculus GN=Pccb PE=2 SV=1;>tr|Q8CFZ3|Q8CFZ3_MOUSE Propionyl Coenz	8	3	5.5	58.408	1788100	62;103
>sp|P48678|LMNA_MOUSE Prelamin-A/C OS=Mus musculus GN=Lmna PE=1 SV=2;>tr|D3YUF7|D3YUF7_MOUSE Prelamin-A/C (Fragment) OS=Mus musculus GN=Lmna PE=1 SV=1	>sp|P48678|LMNA_MOUSE Prelamin-A/C OS=Mus musculus GN=Lmna PE=1 SV=2;>tr|D3YUF7|D3YUF7_MOUSE Prelamin-A/C (Fragment) OS=Mus musculus GN=Lmna PE=1 SV=1	>sp|P48678|LMNA_MOUSE Prelamin-A/C OS=Mus musculus GN=Lmna PE=1 SV=2;>tr|D3YUF7|D3YUF7_MOUSE Prelamin-A/C (Fragment) OS=Mus musculus GN=Lmna PE=1 SV=1	2	2	3.6	74.237	1706500	270
>tr|E9QPD7|E9QPD7_MOUSE Pyruvate carboxylase OS=Mus musculus GN=Pcx PE=1 SV=1;>tr|Q3T9S7|Q3T9S7_MOUSE Pyruvate carboxylase OS=Mus musculus GN=Pcx PE=2 SV=1;>tr|Q3TCQ3|Q3TCQ3_MOUSE Pyruvate carboxylase OS=Mus musculus GN=Pcx PE=2 SV=1;>tr|Q3UFS6|Q3UFS6_MOUSE Pyruvate carboxylase OS=Mus musculus GN=Pcx PE=2 SV=1;>sp|Q05920|PYC_MOUSE Pyruvate carboxylase, mitochondrial OS=Mus musculus GN=Pc PE=1 SV=…	>tr|E9QPD7|E9QPD7_MOUSE Pyruvate carboxylase OS=Mus musculus GN=Pcx PE=1 SV=1;>tr|Q3T9S7|Q3T9S7_MOUSE Pyruvate carboxylase OS=Mus musculus GN=Pcx PE=2 SV=1;>tr|Q3TCQ3|Q3TCQ3_MOUSE Pyruvate carboxylase OS=Mus musculus GN=Pcx PE=2 SV=1;>tr|Q3UFS6|Q3UFS6_MOUSE Pyruvate carboxylase OS=Mus musculus GN=Pcx PE=2 SV=1;>sp|Q05920|PYC_MOUSE Pyruvate carboxylase, mitochondrial OS=Mus musculus GN=Pc PE=1 SV=…	>tr|E9QPD7|E9QPD7_MOUSE Pyruvate carboxylase OS=Mus musculus GN=Pcx PE=1 SV=1;>tr|Q3T9S7|Q3T9S7_MOUSE Pyruvate carboxylase OS=Mus musculus GN=Pcx PE=2 SV=1;>tr|Q3TCQ3|Q3TCQ3_MOUSE Pyruvate carboxylase OS=Mus musculus GN=Pcx PE=2 SV=1;>tr|Q3UFS6|Q3UFS6_MOUS	8	3	2.5	129.83	1636800	298;443
>tr|A0A0J9YUL3|A0A0J9YUL3_MOUSE Septin 11, isoform CRA_b OS=Mus musculus GN=Sept11 PE=1 SV=1;>sp|Q8C1B7|SEP11_MOUSE Septin-11 OS=Mus musculus GN=Sept11 PE=1 SV=4;>tr|A0A0J9YTY0|A0A0J9YTY0_MOUSE Septin-11 OS=Mus musculus GN=Sept11 PE=1 SV=1;>tr|A0A0J9YVA6|A0A0J9YVA6_MOUSE Septin-11 (Fragment) OS=Mus musculus GN=Sept11 PE=1 SV=1;>tr|A0A0J9YUV6|A0A0J9YUV6_MOUSE Septin-11 (Fragment) OS=Mus musculus G…	>tr|A0A0J9YUL3|A0A0J9YUL3_MOUSE Septin 11, isoform CRA_b OS=Mus musculus GN=Sept11 PE=1 SV=1;>sp|Q8C1B7|SEP11_MOUSE Septin-11 OS=Mus musculus GN=Sept11 PE=1 SV=4;>tr|A0A0J9YTY0|A0A0J9YTY0_MOUSE Septin-11 OS=Mus musculus GN=Sept11 PE=1 SV=1;>tr|A0A0J9YVA6|A0A0J9YVA6_MOUSE Septin-11 (Fragment) OS=Mus musculus GN=Sept11 PE=1 SV=1	>tr|A0A0J9YUL3|A0A0J9YUL3_MOUSE Septin 11, isoform CRA_b OS=Mus musculus GN=Sept11 PE=1 SV=1;>sp|Q8C1B7|SEP11_MOUSE Septin-11 OS=Mus musculus GN=Sept11 PE=1 SV=4;>tr|A0A0J9YTY0|A0A0J9YTY0_MOUSE Septin-11 OS=Mus musculus GN=Sept11 PE=1 SV=1;>tr|A0A0J9YVA6|A	5	3	6	49.781	1107500	195
>sp|Q64522|H2A2B_MOUSE Histone H2A type 2-B OS=Mus musculus GN=Hist2h2ab PE=1 SV=3	>sp|Q64522|H2A2B_MOUSE Histone H2A type 2-B OS=Mus musculus GN=Hist2h2ab PE=1 SV=3	>sp|Q64522|H2A2B_MOUSE Histone H2A type 2-B OS=Mus musculus GN=Hist2h2ab PE=1 SV=3	1	3	18.5	14.013	1080100	6;10
